# Supplementary material for: A robust and tunable mitotic oscillator in artificial cells
Source: eLife. 2018 Apr 5;7:e33549. doi: 10.7554/eLife.33549 (PMC5922972; doi:10.7554/eLife.33549)
Supplement: Figure 2—source data 1. [file elife-33549-fig2-data1.csv]

Experiment_ID	mean_Period	Oscillation_Number	cyclinB_mRNA
4	20.37931034	29	0
4	19.95833333	24	0
4	18.47368421	19	0
4	16.33333333	9	0
4	20.6	25	0
4	16.875	8	0
4	20.05882353	17	0
4	15.8	10	0
4	19.22727273	22	0
4	21.16	25	0
4	21.2	20	0
4	22.35714286	14	0
4	20.34615385	26	0
4	20.81481481	27	0
4	17.70588235	17	0
4	19.52173913	23	0
4	18.8	15	0
4	18.64285714	14	0
4	20.03333333	30	0
4	20.96	25	0
4	20.94736842	19	0
4	21.13793103	29	0
4	19.14285714	21	0
4	19.72	25	0
4	20.75862069	29	0
4	20.53333333	30	0
4	23.38461538	13	0
4	19.05555556	18	0
4	20.6	20	0
4	22.92307692	13	0
4	21.17857143	28	0
4	19.75	24	0
4	24.61904762	21	0
4	21.5	22	0
4	20.8	30	0
4	21.08	25	0
4	20.43478261	23	0
4	20.13793103	29	0
4	20.88235294	17	0
4	21.26666667	30	0
4	20.12903226	31	0
4	21.33333333	24	0
4	20.40625	32	0
4	20.25	28	0
4	19	8	0
4	20.75	32	0
4	21.27777778	18	0
4	20.32	25	0
4	19.61290323	31	0
4	20.75862069	29	0
4	18.75	8	0
4	20.86956522	23	0
4	16.90909091	11	0
4	20.21428571	28	0
4	19.72413793	29	0
4	19.52631579	19	0
4	19.76190476	21	0
4	24.76190476	21	0
4	20.68421053	19	0
4	15	4	0
4	22.14285714	14	0
4	19.34782609	23	0
4	23.375	16	0
4	19.10714286	28	0
4	22.25	20	0
4	20.43478261	23	0
4	19.79166667	24	0
4	19.7826087	23	0
4	20.92857143	14	0
4	19.75	20	0
4	21.34782609	23	0
4	19.85	20	0
4	22.3	20	0
4	21.73333333	15	0
4	20.5	14	0
4	19.89473684	19	0
4	21.61111111	18	0
4	20.08695652	23	0
4	18.31818182	22	0
4	18.55	20	0
4	17.76190476	21	0
4	17.6	20	0
4	17.36363636	11	0
4	18.16666667	18	0
4	17.68421053	19	0
4	17.54545455	11	0
4	20.15789474	19	0
4	18.94444444	18	0
4	18.5	18	0
4	17.7	10	0
4	19.69230769	13	0
4	25.09090909	11	0
4	22.125	16	0
4	26.44444444	9	0
4	16.4	10	0
4	19.04545455	22	0
4	26.75	8	0
4	18.57142857	7	0
4	20	19	0
4	19.05263158	19	0
4	19.53333333	15	0
4	19.2	15	0
4	19.5	10	0
4	22.28571429	14	0
4	19	2	0
4	17.5	4	0
4	31.33333333	3	0
4	20.6	5	0
4	34.5	4	0
4	43.75	4	0
4	23	3	0
4	23.4	10	0
4	24.42857143	7	0
4	22.2	5	0
4	26.83333333	6	0
4	24.66666667	6	0
4	29	10	0
4	24.33333333	6	0
4	29.28571429	7	0
4	25.69230769	13	0
4	23.66666667	9	0
4	24.66666667	6	0
4	22.4	5	0
4	22.4	5	0
4	27.5	2	0
4	27	2	0
4	26	2	0
5	16.16666667	12	0
5	16.69230769	13	0
5	16.08333333	12	0
5	17.5	16	0
5	17.11111111	18	0
5	17.625	16	0
5	22.28571429	14	0
5	19.46153846	13	0
5	18.95652174	23	0
5	19.73913043	23	0
5	20.57142857	21	0
5	18.88235294	17	0
5	19.85	20	0
5	16.5	18	0
5	18.70588235	17	0
5	22.75	12	0
5	18.23529412	17	0
5	19.53846154	13	0
5	18.4	15	0
5	19.14285714	14	0
5	19.2	20	0
5	23.66666667	9	0
5	19.52631579	19	0
5	19.39130435	23	0
5	19.88235294	17	0
5	21.70588235	17	0
5	20.66666667	3	0
5	20.29411765	17	0
5	21.2	20	0
5	28.875	8	0
5	19.13636364	22	0
5	20.25	12	0
5	19.58333333	12	0
5	20.36363636	11	0
5	19.3	20	0
5	19.91666667	24	0
5	20.33333333	21	0
5	22.58333333	12	0
5	18.1875	16	0
5	19.6875	16	0
5	19.78947368	19	0
5	19.7826087	23	0
5	20.9	20	0
5	20.92857143	14	0
5	19.10714286	28	0
5	23.33333333	12	0
5	19.71428571	21	0
5	19.73333333	15	0
5	19.17647059	17	0
5	19.84615385	13	0
5	18.53333333	15	0
5	22.8	15	0
5	17.5	10	0
5	19.5	18	0
5	20.64705882	17	0
5	17.41666667	12	0
5	23	3	0
5	19.2	15	0
5	18.93333333	15	0
5	17.52941176	17	0
5	21.57142857	21	0
5	15.83333333	6	0
5	21.86666667	15	0
5	18.16666667	12	0
5	20.92857143	14	0
5	23.71428571	14	0
5	19.5	18	0
5	19.94117647	17	0
5	19.8125	16	0
5	17.68421053	19	0
5	21.54545455	11	0
5	16.83333333	18	0
5	19.63157895	19	0
5	18.73333333	15	0
5	19.06666667	15	0
5	19.78947368	19	0
5	19.05555556	18	0
5	19	15	0
5	20.09090909	11	0
5	25.90909091	11	0
5	16.8	10	0
5	20.6	15	0
5	19.8125	16	0
5	18.55555556	18	0
5	19.06666667	15	0
5	18.26315789	19	0
5	19.1	20	0
5	20.57142857	14	0
5	18.5625	16	0
5	19.36363636	22	0
5	20.27272727	11	0
5	20.3125	16	0
5	18.9	20	0
5	18.58823529	17	0
5	19.71428571	28	0
5	19.57142857	21	0
5	17.16666667	18	0
5	18.61111111	18	0
5	19.40909091	22	0
5	18.47368421	19	0
5	22.33333333	18	0
5	16.11111111	9	0
5	19.3	20	0
5	15.45454545	11	0
5	17.41176471	17	0
5	19.10526316	19	0
5	24.3125	16	0
5	25.88888889	9	0
5	18.76470588	17	0
5	20.33333333	12	0
5	18.94117647	17	0
5	20.125	24	0
5	25.66666667	15	0
5	17.9	20	0
5	20.08333333	24	0
5	18.35294118	17	0
5	18.15789474	19	0
5	21.66666667	15	0
5	18.7826087	23	0
5	19.72222222	18	0
5	18.66666667	21	0
5	22.22222222	18	0
5	20.64	25	0
5	19.21428571	14	0
5	20.34482759	29	0
5	17.64705882	17	0
5	18.6	20	0
5	20.19047619	21	0
5	20.46666667	15	0
5	18.83333333	18	0
5	19.85714286	14	0
5	19.95833333	24	0
5	19.30434783	23	0
5	20.94117647	17	0
5	19.4375	16	0
5	16.5	4	0
5	18.84210526	19	0
5	18.75	16	0
5	20.56	25	0
5	18.63157895	19	0
5	22.88888889	18	0
5	20.6	15	0
5	19.31818182	22	0
5	19.22727273	22	0
5	21.08333333	24	0
5	21.83333333	18	0
5	20.2	15	0
5	19.61111111	18	0
5	22.28571429	14	0
5	19	19	0
5	21.35294118	17	0
5	20.71428571	28	0
5	20.34615385	26	0
5	18.11764706	17	0
5	17.9375	16	0
5	19.2173913	23	0
5	18.41176471	17	0
5	19.375	24	0
5	18.6	20	0
5	20	30	0
5	20.88461538	26	0
5	18.875	8	0
5	17.84210526	19	0
5	20.7	20	0
5	21.17241379	29	0
5	19.2	20	0
5	18.36842105	19	0
5	18	18	0
5	22	18	0
5	20.5	30	0
5	23.30769231	13	0
5	20.75862069	29	0
5	18.42857143	21	0
5	20	19	0
5	20.16666667	18	0
5	18	14	0
5	18.9375	16	0
5	19.76923077	13	0
5	17.88235294	17	0
5	15.64285714	14	0
5	17.875	16	0
5	16.68421053	19	0
5	19.43478261	23	0
5	18.72727273	11	0
5	19.9	10	0
5	17.53846154	13	0
5	25.18181818	11	0
5	25.6	10	0
5	15.77777778	9	0
5	15.28571429	7	0
5	18.64285714	14	0
5	17.21428571	14	0
5	18.88888889	18	0
5	20.27777778	18	0
5	19.57142857	14	0
5	16.83333333	6	0
5	18.6875	16	0
5	18	13	0
5	17.35714286	14	0
5	52.5	6	0
5	25	8	0
5	15.94117647	17	0
5	21	13	0
5	21.375	8	0
5	21.33333333	9	0
5	19.5	2	0
5	15.75	8	0
5	22	9	0
5	19.14285714	14	0
5	20	15	0
5	22.42857143	7	0
5	23.57142857	7	0
5	17	3	0
5	22	10	0
5	23.2	5	0
5	23.6	5	0
5	16.66666667	3	0
5	19.6	10	0
5	23.125	8	0
5	22.71428571	7	0
5	20.57142857	7	0
5	23.5	6	0
5	23.33333333	6	0
5	25.33333333	3	0
5	33.28571429	7	0
5	23	3	0
5	26	2	0
5	21.83333333	6	0
5	25.16666667	6	0
5	25.5	8	0
5	30	1	0
5	28	1	0
5	21.5	4	0
5	28	4	0
5	26	1	0
5	28	2	0
5	28.33333333	3	0
5	38.5	2	0
5	27	2	0
5	18.75	4	0
5	44	1	0
5	29.5	2	0
5	29	1	0
5	49	1	0
5	27	1	0
5	29.5	2	0
7	13.6	10	3
7	15.1875	16	3
7	14.64705882	17	3
7	14.8125	16	3
7	14.55555556	18	3
7	14.64705882	17	3
7	14.11111111	18	3
7	14.22222222	18	3
7	14.66666667	18	3
7	14.47058824	17	3
7	14.55555556	18	3
7	15.26315789	19	3
7	18.52941176	17	3
7	15.11111111	18	3
7	14.45	20	3
7	14.36842105	19	3
7	14.61111111	18	3
7	15.25	16	3
7	14.42105263	19	3
7	14.05882353	17	3
7	14.58823529	17	3
7	14.64705882	17	3
7	14.66666667	18	3
7	14.27777778	18	3
7	14.11111111	18	3
7	14.78571429	14	3
7	14.16666667	18	3
7	16.88888889	9	3
7	15.09090909	11	3
7	14.625	16	3
7	16.38888889	18	3
7	14.26315789	19	3
7	14.5625	16	3
7	14.58823529	17	3
7	13.58823529	17	3
7	15.94444444	18	3
7	14.6875	16	3
7	14.35294118	17	3
7	14.46153846	13	3
7	14.15	20	3
7	14.70588235	17	3
7	13.73684211	19	3
7	14.27777778	18	3
7	16.2	10	3
7	14.82352941	17	3
7	14.17647059	17	3
7	14.22222222	18	3
7	15.72222222	18	3
7	14.41176471	17	3
7	14.29411765	17	3
7	14.8	20	3
7	14.64705882	17	3
7	14.16666667	18	3
7	15.46666667	15	3
7	13.9375	16	3
7	14.8125	16	3
7	14.23529412	17	3
7	14.6875	16	3
7	15.1875	16	3
7	15.26666667	15	3
7	14.41176471	17	3
7	15	16	3
7	15.33333333	15	3
7	15	11	3
7	14.15789474	19	3
7	14.94444444	18	3
7	14.57894737	19	3
7	14.64705882	17	3
7	20.8	5	3
7	14.3125	16	3
7	15.06666667	15	3
7	17.16666667	12	3
7	17	9	3
7	15.3125	16	3
7	14.1	20	3
7	14.21052632	19	3
7	14.41176471	17	3
7	15.46666667	15	3
7	15.1875	16	3
7	14.73333333	15	3
7	14.23529412	17	3
7	15.5	14	3
7	15.3125	16	3
7	14.35294118	17	3
7	14.05555556	18	3
7	15.06666667	15	3
7	14.9375	16	3
7	15.66666667	15	3
7	16	15	3
7	14.5	16	3
7	15.4	15	3
7	13.42105263	19	3
7	15.33333333	15	3
7	14.4375	16	3
7	14.8	15	3
7	15.5625	16	3
7	15.13333333	15	3
7	18.15384615	13	3
7	15	16	3
7	15.8	15	3
7	15.46666667	15	3
7	14.5	16	3
7	15.8	15	3
7	14.9375	16	3
7	13.83333333	18	3
7	15.33333333	15	3
7	15.8	15	3
7	17.22222222	9	3
7	15.3125	16	3
7	15.35714286	14	3
7	15.125	16	3
7	15.5625	16	3
7	16.69230769	13	3
7	15.92307692	13	3
7	14.33333333	15	3
7	15.64285714	14	3
7	17.75	12	3
7	15.35714286	14	3
7	16.46153846	13	3
7	15.2	15	3
7	15.53333333	15	3
7	15.64285714	14	3
7	15.4	15	3
7	15.71428571	14	3
7	15.84615385	13	3
7	16.78571429	14	3
7	15.91666667	12	3
7	14.13333333	15	3
7	16.92307692	13	3
7	16.91666667	12	3
7	14.53333333	15	3
7	16.16666667	12	3
7	15.4	15	3
7	16.46153846	13	3
7	17.08333333	12	3
7	15.53846154	13	3
7	16.16666667	12	3
7	16.07692308	13	3
7	16.92307692	13	3
7	16.78571429	14	3
7	19.64285714	14	3
7	16.81818182	11	3
7	16	7	3
7	16.07692308	13	3
7	16.46153846	13	3
7	17.45454545	11	3
7	17.16666667	12	3
7	15.6	15	3
7	16.83333333	12	3
7	18	11	3
7	16.69230769	13	3
7	18.08333333	12	3
7	17.83333333	12	3
7	16.73333333	15	3
7	17.53333333	15	3
7	21.875	8	3
7	14.88235294	17	3
7	14.58333333	12	3
7	14.75	16	3
7	15.0625	16	3
7	15.57142857	14	3
7	14.41176471	17	3
7	14.73333333	15	3
7	15.28571429	14	3
7	17.9	10	3
7	14.4375	16	3
7	14.0625	16	3
7	17.5	16	3
7	14.33333333	18	3
7	15.58333333	12	3
7	13.11111111	9	3
7	13.33333333	9	3
7	14.31578947	19	3
7	14.6	20	3
7	14	12	3
7	16.63636364	11	3
7	14.9375	16	3
7	16.69230769	13	3
7	15.64285714	14	3
7	15.42857143	14	3
7	15.26666667	15	3
7	14.11764706	17	3
7	14.64705882	17	3
7	15	16	3
7	15.26666667	15	3
7	16.21428571	14	3
7	15.5	12	3
7	18.14285714	7	3
7	15.35714286	14	3
7	17.15384615	13	3
7	16.4	10	3
7	15.92857143	14	3
7	16.14285714	14	3
7	14.375	16	3
7	15.71428571	14	3
7	15.6	15	3
7	17.54545455	11	3
7	17.54545455	11	3
7	15.2	15	3
7	16.38461538	13	3
7	16.53846154	13	3
7	16.69230769	13	3
7	17.83333333	12	3
7	15.5	12	3
7	17.91666667	12	3
7	15.07142857	14	3
7	14.35294118	17	3
7	19.3	10	3
7	15.78571429	14	3
7	20.3	10	3
7	16.69230769	13	3
7	20.85714286	7	3
7	19.625	8	3
7	17	10	3
7	18.75	8	3
7	20	7	3
7	18.75	8	3
7	18.2	10	3
7	17.125	8	3
7	19.33333333	9	3
7	18	9	3
7	21.4	5	3
7	18	9	3
7	19.625	8	3
7	20	7	3
7	21	8	3
7	19.57142857	7	3
7	19.6	10	3
7	18	9	3
7	20.4	5	3
7	19.83333333	6	3
7	16.71428571	7	3
7	20.5	4	3
7	19.75	4	3
7	14.85714286	7	3
7	16.14285714	7	3
7	19.66666667	3	3
7	18.25	4	3
7	19.25	4	3
7	20	3	3
7	18	5	3
7	16.8	5	3
7	20	4	3
7	19.75	4	3
7	20.5	6	3
7	20.25	4	3
7	20.5	6	3
7	18.16666667	6	3
7	15	4	3
7	18	2	3
7	17.33333333	3	3
7	20	4	3
8	14.91666667	12	3
8	16	14	3
8	16	14	3
8	14.5	6	3
8	18.125	8	3
8	19.33333333	9	3
8	16.88888889	9	3
8	16.28571429	14	3
8	17.41666667	12	3
8	16.16666667	12	3
8	15.93333333	15	3
8	14.78571429	14	3
8	14.90909091	11	3
8	19.77777778	9	3
8	17.33333333	9	3
8	16.5	14	3
8	15.33333333	15	3
8	15.8125	16	3
8	14.5	16	3
8	15.30769231	13	3
8	15.55555556	9	3
8	15.66666667	15	3
8	14.52941176	17	3
8	15.53333333	15	3
8	14.5625	16	3
8	15.5	14	3
8	15.46666667	15	3
8	16.625	8	3
8	16	6	3
8	15.63636364	11	3
8	15.46666667	15	3
8	14.4	15	3
8	16.55555556	9	3
8	15.53333333	15	3
8	17.16666667	6	3
8	17	7	3
8	17.72727273	11	3
8	15.28571429	14	3
8	15.52941176	17	3
8	15.4	15	3
8	15.33333333	15	3
8	15.0625	16	3
8	15.85714286	14	3
8	15	15	3
8	15.375	16	3
8	16.42857143	7	3
8	14.375	16	3
8	16.875	16	3
8	14.8125	16	3
8	14.52941176	17	3
8	15.5	16	3
8	14.82352941	17	3
8	15.16666667	18	3
8	14.29411765	17	3
8	17.5	10	3
8	15.11764706	17	3
8	15.71428571	14	3
8	16.53846154	13	3
8	14.46666667	15	3
8	14.11111111	18	3
8	15.9	10	3
8	16.5	10	3
8	16	7	3
8	15.25	16	3
8	14.3	20	3
8	15.5	16	3
8	15.5	16	3
8	15	17	3
8	15.6875	16	3
8	15.30769231	13	3
8	14.30769231	13	3
8	15	17	3
8	15.4	15	3
8	14.8	15	3
8	15	15	3
8	14.8	15	3
8	15.57142857	14	3
8	15	15	3
8	16.30769231	13	3
8	14.53333333	15	3
8	16.27272727	11	3
8	15.2	15	3
8	15.26666667	15	3
8	14.9375	16	3
8	16.45454545	11	3
8	14.6875	16	3
8	16.06666667	15	3
8	15.2	15	3
8	15.42857143	14	3
8	16.75	8	3
8	19.42857143	7	3
8	16	14	3
8	16.46153846	13	3
8	16.09090909	11	3
8	15.1875	16	3
8	13.8125	16	3
8	16.6	10	3
8	15.7	10	3
8	15	16	3
8	16	12	3
8	16.88888889	9	3
8	15.07142857	14	3
8	15.0625	16	3
8	15.92307692	13	3
8	15.2	15	3
8	15.84615385	13	3
8	15.5	12	3
8	15.14285714	14	3
8	16.54545455	11	3
8	15.23529412	17	3
8	15.22222222	9	3
8	14.625	16	3
8	15.33333333	15	3
8	17.3	10	3
8	14.75	16	3
8	15.25	16	3
8	15.76923077	13	3
8	17.61538462	13	3
8	15.23076923	13	3
8	15.53333333	15	3
8	15.46666667	15	3
8	16.42857143	14	3
8	15.1875	16	3
8	15	17	3
8	16.16666667	12	3
8	15.33333333	12	3
8	16	8	3
8	16.42857143	7	3
8	15.33333333	9	3
8	15.07142857	14	3
8	16.625	8	3
8	16.75	4	3
8	22.2	5	3
8	16.18181818	11	3
8	15.625	16	3
8	15.78571429	14	3
8	15.5	10	3
8	15.71428571	14	3
8	16.26666667	15	3
8	16.41666667	12	3
8	15.14285714	14	3
8	17	11	3
8	16	16	3
8	14.8125	16	3
8	14.75	16	3
8	14.75	16	3
8	15	16	3
8	15.52941176	17	3
8	15.91666667	12	3
8	16.11111111	9	3
8	16.22222222	9	3
8	14.25	12	3
8	15.53333333	15	3
8	17.42857143	7	3
8	17.3	10	3
8	16.71428571	7	3
8	16.0625	16	3
8	16.2	10	3
8	15.83333333	12	3
8	18.57142857	7	3
8	17.14285714	7	3
8	15.69230769	13	3
8	17.22222222	9	3
8	17.14285714	7	3
8	16.08333333	12	3
8	16.66666667	9	3
8	17	8	3
8	15.90909091	11	3
8	16.55555556	9	3
8	14.875	8	3
8	15.11111111	9	3
8	17.4	10	3
8	18.6	10	3
8	16.27272727	11	3
8	17.5	10	3
8	15.72727273	11	3
8	15.90909091	11	3
8	18.14285714	7	3
8	18.6	5	3
8	17.125	8	3
8	18.66666667	6	3
8	19	5	3
8	17.85714286	7	3
8	18.57142857	7	3
8	16.16666667	6	3
8	18	4	3
8	16.5	2	3
8	18	2	3
8	18	5	3
9	13.22222222	9	5
9	13	10	5
9	13.45454545	11	5
9	12.61538462	13	5
9	12.38461538	13	5
9	13	13	5
9	14.14285714	14	5
9	13.25	12	5
9	12.9	10	5
9	13.9	10	5
9	12.69230769	13	5
9	12.875	16	5
9	13.81818182	11	5
9	12.2	10	5
9	13.16666667	12	5
9	13.18181818	11	5
9	13.09090909	11	5
9	13.18181818	11	5
9	14	8	5
9	13	12	5
9	14.63636364	11	5
9	12.81818182	11	5
9	12.92307692	13	5
9	12.58333333	12	5
9	13.33333333	12	5
9	12.90909091	11	5
9	13	13	5
9	12.38461538	13	5
9	13.6	10	5
9	13.15384615	13	5
9	17.4	10	5
9	13.46153846	13	5
9	14	9	5
9	12.84615385	13	5
9	13	13	5
9	12.69230769	13	5
9	12.69230769	13	5
9	12.66666667	12	5
9	13.09090909	11	5
9	13.75	12	5
9	13.58333333	12	5
9	13.53846154	13	5
9	13.15384615	13	5
9	12.76923077	13	5
9	12.85714286	14	5
9	12.92307692	13	5
9	12.81818182	11	5
9	12.58333333	12	5
9	12.71428571	14	5
9	13.07692308	13	5
9	12.84615385	13	5
9	12.78571429	14	5
9	12.25	8	5
9	12.125	8	5
9	12.22222222	9	5
9	12.33333333	9	5
9	12.75	12	5
9	12.46153846	13	5
9	12.63636364	11	5
9	13	12	5
9	12.81818182	11	5
9	20	10	5
9	13.16666667	12	5
9	13.6	10	5
9	13	11	5
9	12.81818182	11	5
9	12.91666667	12	5
9	12.58333333	12	5
9	12.66666667	12	5
9	13.25	12	5
9	13.09090909	11	5
9	13	12	5
9	13	12	5
9	12.66666667	12	5
9	12.78571429	14	5
9	13.54545455	11	5
9	13.83333333	12	5
9	13.36363636	11	5
9	13.5	10	5
9	13.72727273	11	5
9	12.75	12	5
9	13	12	5
9	13	11	5
9	13	12	5
9	13.15384615	13	5
9	13.23076923	13	5
9	14.30769231	13	5
9	16.44444444	9	5
9	12.69230769	13	5
9	13.5	12	5
9	13	10	5
9	14.42857143	7	5
9	12.375	8	5
9	13.18181818	11	5
9	11.88888889	9	5
9	13.2	10	5
9	12.83333333	12	5
9	13.77777778	9	5
9	12.41666667	12	5
9	13	10	5
9	12.91666667	12	5
9	12.5	12	5
9	12.58333333	12	5
9	12.91666667	12	5
9	12.54545455	11	5
9	12.66666667	12	5
9	12.81818182	11	5
9	12.36363636	11	5
9	13.1	10	5
9	13.36363636	11	5
9	12.61538462	13	5
9	13.09090909	11	5
9	12.5	12	5
9	12.91666667	12	5
9	13.16666667	12	5
9	13.5	12	5
9	13.81818182	11	5
9	13.36363636	11	5
9	13.1	10	5
9	12.41666667	12	5
9	12.66666667	12	5
9	13.36363636	11	5
9	12.72727273	11	5
9	12.7	10	5
9	12	9	5
9	13.63636364	11	5
9	12.66666667	12	5
9	13.36363636	11	5
9	14	10	5
9	12.81818182	11	5
9	13.375	8	5
9	12.90909091	11	5
9	12.75	12	5
9	12.83333333	12	5
9	12.27272727	11	5
9	13.27272727	11	5
9	12	8	5
9	13	12	5
9	13.3	10	5
9	13.3	10	5
9	12.75	12	5
9	12.72727273	11	5
9	13.09090909	11	5
9	13.625	8	5
9	13.45454545	11	5
9	13.08333333	12	5
9	13.4	10	5
9	12.83333333	12	5
9	12.90909091	11	5
9	11.75	8	5
9	12.72727273	11	5
9	12	8	5
9	13.8	5	5
9	12.5	8	5
9	12.22222222	9	5
9	12.81818182	11	5
9	13.4	10	5
9	13.36363636	11	5
9	13.1	10	5
9	17.5	8	5
9	12.90909091	11	5
9	12.66666667	12	5
9	12.6	10	5
9	12.54545455	11	5
9	12.81818182	11	5
9	14.2	10	5
9	12.7	10	5
9	12.33333333	12	5
9	13	10	5
9	12.8	10	5
9	18.1	10	5
9	13	12	5
9	13.63636364	11	5
9	12.6	10	5
9	12.27272727	11	5
9	12.7	10	5
9	12.41666667	12	5
9	12.16666667	12	5
9	12.58333333	12	5
9	13.36363636	11	5
9	12.90909091	11	5
9	13.81818182	11	5
9	13.54545455	11	5
9	15	3	5
9	14.44444444	9	5
9	13.09090909	11	5
9	15.9	10	5
9	13.45454545	11	5
9	13.1	10	5
9	13.6	10	5
9	13.3	10	5
9	13.3	10	5
9	13.1	10	5
9	13.09090909	11	5
9	12.8	10	5
9	13.09090909	11	5
9	13.18181818	11	5
9	13.09090909	11	5
9	13.08333333	12	5
9	12.45454545	11	5
9	13.45454545	11	5
9	12.7	10	5
9	13.18181818	11	5
9	13.27272727	11	5
9	12.54545455	11	5
9	17	9	5
9	12.41666667	12	5
9	12.72727273	11	5
9	13	9	5
9	13.18181818	11	5
9	15	8	5
9	13.55555556	9	5
9	13.625	8	5
9	13.6	5	5
9	13.625	8	5
9	12.57142857	7	5
9	13.5	8	5
9	14.625	8	5
9	13.875	8	5
9	15.57142857	7	5
9	14.125	8	5
9	13.57142857	7	5
9	15.83333333	6	5
9	14.28571429	7	5
9	14.57142857	7	5
9	16.5	2	5
9	23.33333333	3	5
10	11.22222222	9	8
10	10.57142857	7	8
10	10.44444444	9	8
10	11.22222222	9	8
10	11.11111111	9	8
10	11.11111111	9	8
10	11.44444444	9	8
10	11.11111111	9	8
10	11.4	10	8
10	11.22222222	9	8
10	11	9	8
10	11.11111111	9	8
10	10.90909091	11	8
10	11.22222222	9	8
10	10.88888889	9	8
10	11.22222222	9	8
10	11.5	10	8
10	11.22222222	9	8
10	11.22222222	9	8
10	11.44444444	9	8
10	12	5	8
10	11.2	10	8
10	11	9	8
10	10.77777778	9	8
10	11	8	8
10	10.88888889	9	8
10	10.85714286	7	8
10	11.4	10	8
10	11.27272727	11	8
10	11.3	10	8
10	11.11111111	9	8
10	11.5	4	8
10	11.75	8	8
10	10.44444444	9	8
10	11.125	8	8
10	10.83333333	6	8
10	11.4	10	8
10	11.3	10	8
10	12	11	8
10	11.11111111	9	8
10	11.11111111	9	8
10	11	9	8
10	11.125	8	8
10	11.4	10	8
10	12.27272727	11	8
10	10.55555556	9	8
10	11.5	10	8
10	10.77777778	9	8
10	11.54545455	11	8
10	11.1	10	8
10	10.5	6	8
10	10.6	10	8
10	10.88888889	9	8
10	11	10	8
10	11	8	8
10	11	8	8
10	10.81818182	11	8
10	11.5	10	8
10	10.83333333	6	8
10	11.16666667	6	8
10	11.6	10	8
10	10.875	8	8
10	10.625	8	8
10	11	9	8
10	11.6	10	8
10	10.44444444	9	8
10	10.625	8	8
10	11	9	8
10	10.625	8	8
10	10.66666667	9	8
10	11.2	10	8
10	11.3	10	8
10	10.9	10	8
10	11.4	10	8
10	11.83333333	6	8
10	10.625	8	8
10	10.5	6	8
10	10.77777778	9	8
10	11	9	8
10	13	8	8
10	11.2	10	8
10	11.33333333	3	8
10	11.2	10	8
10	10.71428571	7	8
10	11.125	8	8
10	11	9	8
10	10.5	6	8
10	11.9	10	8
10	11.25	8	8
10	10.875	8	8
10	10.625	8	8
10	11	10	8
10	11.33333333	9	8
10	12.5	2	8
10	10.5	8	8
10	11.22222222	9	8
10	10.88888889	9	8
10	11.28571429	7	8
10	11.27272727	11	8
10	11.5	10	8
10	11.4	10	8
10	10.33333333	6	8
10	11.4	10	8
10	12.25	8	8
10	10.625	8	8
10	10.625	8	8
10	10.66666667	9	8
10	10.625	8	8
10	11.22222222	9	8
10	11.22222222	9	8
10	10.875	8	8
10	11.6	10	8
10	10.33333333	6	8
10	11.11111111	9	8
10	11	7	8
10	10.5	8	8
10	10.33333333	6	8
10	13	7	8
10	11.28571429	7	8
10	11.4	10	8
10	11.11111111	9	8
10	11.33333333	9	8
10	10	6	8
10	10.5	6	8
10	10.85714286	7	8
10	11.125	8	8
10	10.57142857	7	8
10	11.11111111	9	8
10	10.66666667	9	8
10	10.85714286	7	8
10	11.33333333	9	8
10	11	10	8
10	11.33333333	9	8
10	11.11111111	9	8
10	10.16666667	6	8
10	11.22222222	9	8
10	11.2	10	8
10	10.33333333	6	8
10	11	9	8
10	10.625	8	8
10	10.875	8	8
10	10.66666667	9	8
10	10.7	10	8
10	11.6	10	8
10	10.16666667	6	8
10	11	7	8
10	10.71428571	7	8
10	10.71428571	7	8
10	11.3	10	8
10	10.85714286	7	8
10	11.25	8	8
10	11.1	10	8
10	11.3	10	8
10	11.11111111	9	8
10	11.11111111	9	8
10	11.77777778	9	8
10	10.85714286	7	8
10	10.57142857	7	8
10	10.875	8	8
10	11.77777778	9	8
10	10.28571429	7	8
10	10.57142857	7	8
10	10.66666667	9	8
10	11.6	10	8
10	11	9	8
10	11	5	8
10	10.71428571	7	8
10	11.7	10	8
10	11.22222222	9	8
10	10.16666667	6	8
10	10.42857143	7	8
10	13	11	8
10	11.375	8	8
10	10.375	8	8
10	11.3	10	8
10	10.875	8	8
10	11.44444444	9	8
10	11.8	10	8
10	10.42857143	7	8
10	10.44444444	9	8
10	12.5	10	8
10	11.8	10	8
10	11.44444444	9	8
10	10.88888889	9	8
10	11.4	10	8
10	11.875	8	8
10	10.875	8	8
10	11.77777778	9	8
10	10.88888889	9	8
10	10.66666667	6	8
10	11.11111111	9	8
10	11.33333333	9	8
10	10.33333333	3	8
10	11.3	10	8
10	10.75	8	8
10	10.6	5	8
10	11.44444444	9	8
10	11.22222222	9	8
10	11.55555556	9	8
10	11.66666667	9	8
10	10.6	5	8
10	10.14285714	7	8
10	10.57142857	7	8
10	11.77777778	9	8
10	12.4	5	8
10	11.6	10	8
10	12	4	8
10	11.11111111	9	8
10	10.88888889	9	8
10	11.25	8	8
10	10.88888889	9	8
10	11.22222222	9	8
10	10.6	5	8
10	11.375	8	8
10	11.66666667	9	8
10	12.4	10	8
10	11.66666667	9	8
10	11.25	8	8
10	11.125	8	8
10	11.25	8	8
10	11.44444444	9	8
10	11.44444444	9	8
10	11.33333333	9	8
10	11.22222222	9	8
10	11.11111111	9	8
10	10.85714286	7	8
10	11.5	8	8
10	11.22222222	9	8
10	10.83333333	6	8
10	11.7	10	8
10	11.33333333	9	8
10	11	9	8
10	11.55555556	9	8
10	12.09090909	11	8
10	11.22222222	9	8
10	11.44444444	9	8
10	11.33333333	9	8
10	11.55555556	9	8
10	11.5	10	8
10	11.54545455	11	8
10	11.5	10	8
10	10.83333333	6	8
10	10.66666667	6	8
10	11.1	10	8
10	11	9	8
10	10.85714286	7	8
10	11	10	8
10	11.36363636	11	8
10	11.3	10	8
10	11.66666667	9	8
10	11.6	10	8
10	10.5	6	8
10	11	9	8
10	11.25	8	8
10	10.75	8	8
10	12.11111111	9	8
10	13.33333333	3	8
10	10.5	8	8
10	11.11111111	9	8
10	10.88888889	9	8
10	11.33333333	9	8
10	11.11111111	9	8
10	10.28571429	7	8
10	12.14285714	7	8
10	12.75	4	8
10	12.66666667	3	8
10	13.5	2	8
11	17	1	8
11	11.22222222	9	8
11	11.5	2	8
11	11.875	8	8
11	10.5	2	8
11	11.22222222	9	8
11	10	1	8
11	10	1	8
11	10.66666667	6	8
11	10.33333333	6	8
11	11.7	10	8
11	10.14285714	7	8
11	12.08333333	12	8
11	11	8	8
11	10.88888889	9	8
11	11.27272727	11	8
11	10	4	8
11	10.5	4	8
11	12.5	12	8
11	12.09090909	11	8
11	10.5	6	8
11	13.6	15	8
11	10.83333333	6	8
11	10.5	6	8
11	10.66666667	6	8
11	11.33333333	9	8
11	11.16666667	12	8
11	12.61538462	13	8
11	11.63636364	11	8
11	10.5	6	8
11	11.2	10	8
11	11.5	10	8
11	11.3	10	8
11	11.16666667	6	8
11	10.9	10	8
11	11	9	8
11	11	9	8
11	11.6	10	8
11	11.22222222	9	8
11	10.66666667	6	8
11	10.625	8	8
11	10.5	6	8
11	11.6	10	8
11	14.66666667	6	8
11	12.36363636	11	8
11	11.16666667	6	8
11	11.44444444	9	8
11	11.33333333	9	8
11	11.66666667	3	8
11	10.83333333	6	8
11	11.45454545	11	8
11	13	5	8
11	11	1	8
11	11.5	2	8
11	11	10	8
11	10.14285714	7	8
11	12.5	2	8
11	10.66666667	6	8
11	10.33333333	6	8
11	11.66666667	3	8
11	11.72727273	11	8
11	10	1	8
11	11.36363636	11	8
11	11.55555556	9	8
11	12.5	2	8
11	11	1	8
11	10.88888889	9	8
11	11.1	10	8
11	12	3	8
11	11	6	8
11	11	6	8
11	11.33333333	9	8
11	12.09090909	11	8
11	11.9	10	8
11	12	2	8
11	11.54545455	11	8
11	10.88888889	9	8
11	11	3	8
11	11.41666667	12	8
11	13.41666667	12	8
11	11.11111111	9	8
11	11.2	10	8
11	11	8	8
11	10.66666667	6	8
11	11.2	10	8
11	12.5	2	8
11	11.1	10	8
11	10.16666667	6	8
11	11	8	8
11	12.33333333	3	8
11	11.2	10	8
11	11	10	8
11	11.2	10	8
11	12.66666667	12	8
11	10.75	8	8
11	11.4	10	8
11	11.11111111	9	8
11	12	4	8
11	12	3	8
11	11.2	10	8
11	11.3	10	8
11	12.42857143	7	8
11	11.11111111	9	8
11	11.375	8	8
11	12	3	8
11	11	9	8
11	10.77777778	9	8
11	11	10	8
11	12	3	8
11	10.7	10	8
11	11.92307692	13	8
11	10.88888889	9	8
11	11	9	8
11	10.9	10	8
11	10.88888889	9	8
11	11.125	8	8
11	10.875	8	8
11	11	9	8
11	11.88888889	9	8
11	11.11111111	9	8
11	11.11111111	9	8
11	10.875	8	8
11	10.66666667	9	8
11	11.11111111	9	8
11	11.22222222	9	8
11	11.5	8	8
11	10	1	8
11	10	1	8
11	10	1	8
11	10.81818182	11	8
11	11.375	8	8
11	11	9	8
11	11.66666667	3	8
11	11.11111111	9	8
11	12	1	8
11	11.2	10	8
11	11	10	8
11	10.75	8	8
11	11.4	10	8
11	10.77777778	9	8
11	10.8	10	8
11	11.2	10	8
11	10.9	10	8
11	10.77777778	9	8
11	11.57142857	7	8
11	10.4	10	8
11	14	1	8
11	21.75	4	8
11	11.66666667	6	8
11	11.85714286	7	8
11	11.33333333	6	8
11	12.66666667	3	8
11	14	1	8
11	13.25	4	8
11	13	1	8
11	13	2	8
12	10.71428571	7	10
12	10.5	4	10
12	10.25	8	10
12	10.28571429	7	10
12	11	7	10
12	11.625	8	10
12	11.28571429	7	10
12	10.28571429	7	10
12	10.25	8	10
12	12.83333333	6	10
12	11.28571429	7	10
12	10.75	4	10
12	10.25	4	10
12	10.55555556	9	10
12	12.66666667	3	10
12	10.57142857	7	10
12	11	7	10
12	11	7	10
12	10.25	4	10
12	10.5	4	10
12	12	8	10
12	11	4	10
12	10	8	10
12	10.85714286	7	10
12	10.71428571	7	10
12	10.5	4	10
12	14	1	10
12	10.85714286	7	10
12	10.57142857	7	10
12	10.71428571	7	10
12	13.14285714	7	10
12	11.125	8	10
12	12	1	10
12	10.75	4	10
12	12.66666667	3	10
12	11.5	8	10
12	10.25	4	10
12	11.28571429	7	10
12	11.375	8	10
12	11.5	6	10
12	11.375	8	10
12	10.625	8	10
12	13	2	10
12	12	2	10
12	10.71428571	7	10
12	11.625	8	10
12	12.14285714	7	10
12	11.25	8	10
12	10.625	8	10
12	12	1	10
12	15.125	8	10
12	11	7	10
12	10.8	5	10
12	10.75	8	10
12	11.66666667	3	10
12	13	1	10
12	11.625	8	10
12	11.66666667	3	10
12	10.5	8	10
12	13.125	8	10
12	11.57142857	7	10
12	11.75	8	10
12	10.75	8	10
12	10.66666667	6	10
12	12.25	4	10
12	11.5	2	10
12	12.625	8	10
12	11.14285714	7	10
12	13.125	8	10
12	14	8	10
12	10.71428571	7	10
12	11.77777778	9	10
12	10.875	8	10
12	14	1	10
12	11.25	8	10
12	11.42857143	7	10
12	11	7	10
12	10.42857143	7	10
12	11	8	10
12	11.14285714	7	10
12	11.625	8	10
12	12.42857143	7	10
12	12.28571429	7	10
12	12	8	10
12	11	8	10
12	11.25	8	10
12	12.14285714	7	10
12	11.25	8	10
12	10.83333333	6	10
12	11	5	10
12	11	8	10
12	10.16666667	6	10
12	12.375	8	10
12	11.6	5	10
12	13.625	8	10
12	11.25	8	10
12	11.625	8	10
12	11.25	8	10
12	10.875	8	10
12	11	8	10
12	10.625	8	10
12	11.25	8	10
12	11.125	8	10
12	11.28571429	7	10
12	11.375	8	10
12	11.42857143	7	10
12	13.5	2	10
12	12	3	10
12	11.375	8	10
12	14	1	10
12	11.42857143	7	10
12	11.66666667	3	10
12	11.66666667	9	10
12	11.25	8	10
12	11.125	8	10
12	11.77777778	9	10
12	11.4	5	10
12	12.875	8	10
12	10.75	8	10
12	11.25	4	10
12	11.25	8	10
12	11	9	10
12	12.2	5	10
12	11.66666667	9	10
12	11.44444444	9	10
12	11.125	8	10
12	12	9	10
12	11	5	10
12	13.5	6	10
12	11.5	8	10
12	10.83333333	6	10
12	11.25	8	10
12	11.5	8	10
12	11.71428571	7	10
12	12	7	10
12	11.875	8	10
12	11.25	8	10
12	10.875	8	10
12	11.75	8	10
12	10.875	8	10
12	11.75	8	10
12	11.6	5	10
12	11.875	8	10
12	11.125	8	10
12	11.125	8	10
12	11.625	8	10
12	11.125	8	10
12	11.55555556	9	10
12	11	9	10
12	11.625	8	10
12	11	8	10
12	10.75	8	10
12	12.375	8	10
12	11.33333333	6	10
12	11.25	8	10
12	11.25	8	10
12	11.75	8	10
12	11.25	8	10
12	11.66666667	9	10
12	11.44444444	9	10
12	11	7	10
12	10.75	4	10
12	10.57142857	7	10
12	11.14285714	7	10
12	10.57142857	7	10
12	11.57142857	7	10
12	10.875	8	10
12	10.71428571	7	10
12	10.66666667	6	10
12	11	4	10
12	11.125	8	10
12	13	4	10
12	11.25	4	10
12	33.66666667	3	10
12	11	8	10
12	10.33333333	6	10
12	11.4	5	10
12	11	2	10
12	9.333333333	3	10
12	11.28571429	7	10
12	13	4	10
12	11	7	10
12	11.28571429	7	10
12	12	2	10
12	13.66666667	6	10
12	10.5	2	10
12	10	6	10
12	10.4	5	10
12	10.85714286	7	10
12	13.5	4	10
12	11.57142857	7	10
12	10.5	4	10
12	12.4	5	10
12	10	4	10
12	15.5	4	10
12	11.25	4	10
12	12.66666667	3	10
12	12	4	10
13	11.625	8	10
13	11.875	8	10
13	10.71428571	7	10
13	11.75	8	10
13	11.125	8	10
13	11.33333333	9	10
13	11	7	10
13	12.42857143	7	10
13	12	3	10
13	11.125	8	10
13	12.875	8	10
13	10.83333333	6	10
13	11.28571429	7	10
13	12.5	2	10
13	11.375	8	10
13	11	9	10
13	11	8	10
13	11.625	8	10
13	11.22222222	9	10
13	13	5	10
13	12.25	8	10
13	11.375	8	10
13	11.25	8	10
13	10.5	4	10
13	11.25	8	10
13	10.66666667	6	10
13	11.375	8	10
13	11.75	8	10
13	11.66666667	3	10
13	11.66666667	9	10
13	11.55555556	9	10
13	11.71428571	7	10
13	11	6	10
13	14	8	10
13	11.22222222	9	10
13	11.28571429	7	10
13	12	3	10
13	13	2	10
13	11.875	8	10
13	10.875	8	10
13	11	9	10
13	12.33333333	3	10
13	11.77777778	9	10
13	11.8	10	10
13	11.55555556	9	10
13	11.33333333	9	10
13	11.66666667	9	10
13	11.11111111	9	10
13	12.875	8	10
13	11.375	8	10
13	11.88888889	9	10
13	11.75	8	10
13	11.8	10	10
13	12.57142857	7	10
13	12.125	8	10
13	12.14285714	7	10
13	12.33333333	9	10
13	13.88888889	9	10
13	12	9	10
13	11.375	8	10
13	11.5	8	10
13	12.42857143	7	10
13	11.5	6	10
13	12.44444444	9	10
13	11.77777778	9	10
13	11.71428571	7	10
13	11.875	8	10
13	11.375	8	10
13	11.75	8	10
13	12.11111111	9	10
13	11.25	8	10
13	11.42857143	7	10
13	10.625	8	10
13	11.22222222	9	10
13	11.625	8	10
13	11.875	8	10
13	11.77777778	9	10
13	16.16666667	6	10
13	11.88888889	9	10
13	11.22222222	9	10
13	11.88888889	9	10
13	11.625	8	10
13	12.125	8	10
13	12	8	10
13	13.44444444	9	10
13	11.875	8	10
13	12	9	10
13	12.375	8	10
13	12.625	8	10
13	12.42857143	7	10
13	11.14285714	7	10
13	13.125	8	10
13	11.85714286	7	10
13	11.125	8	10
13	12.14285714	7	10
13	11.42857143	7	10
13	12	8	10
13	11.77777778	9	10
13	11.375	8	10
13	12.33333333	9	10
13	11.875	8	10
13	11.57142857	7	10
13	11.57142857	7	10
13	13.5	8	10
13	11.625	8	10
13	11.66666667	6	10
13	10.375	8	10
13	11.375	8	10
13	10.85714286	7	10
13	11.66666667	6	10
13	11.375	8	10
13	12	9	10
13	11.83333333	6	10
13	14.14285714	7	10
13	11.25	8	10
13	11.375	8	10
13	11.83333333	6	10
13	12.25	8	10
13	11.25	8	10
13	11.44444444	9	10
13	11.66666667	9	10
13	12.11111111	9	10
13	11.88888889	9	10
13	11.9	10	10
13	12.09090909	11	10
13	12	4	10
13	11.22222222	9	10
13	12.18181818	11	10
13	12.125	8	10
13	11.5	8	10
13	11.5	8	10
13	11.125	8	10
13	12.25	8	10
13	11.22222222	9	10
13	11	8	10
13	11.25	8	10
13	12.1	10	10
13	11.125	8	10
13	11.57142857	7	10
13	11.25	8	10
13	14.33333333	9	10
13	12.77777778	9	10
13	11.33333333	9	10
13	11.77777778	9	10
13	17.66666667	6	10
13	11.625	8	10
13	11.375	8	10
13	13.33333333	3	10
13	11	1	10
13	11	2	10
13	15.5	2	10
13	11.625	8	10
13	15.83333333	6	10
13	12.45454545	11	10
13	11.5	8	10
13	11.55555556	9	10
13	10.57142857	7	10
13	11	4	10
13	11.83333333	6	10
13	11.75	8	10
13	11.42857143	7	10
13	11.66666667	6	10
13	11.42857143	7	10
13	11.57142857	7	10
13	12.375	8	10
13	12.66666667	6	10
13	10	1	10
13	12.5	4	10
13	11.5	8	10
13	11.14285714	7	10
13	11.625	8	10
13	11.5	4	10
13	10.71428571	7	10
13	11.5	6	10
13	10.83333333	6	10
13	12.75	8	10
13	11.5	8	10
13	14.71428571	7	10
13	11.66666667	6	10
13	11	5	10
13	13.6	5	10
13	11	4	10
13	11.85714286	7	10
13	11	6	10
13	11.875	8	10
13	11.16666667	6	10
13	11.5	6	10
13	13.25	8	10
13	11.6	5	10
13	11.75	4	10
13	12	4	10
13	12	3	10
13	12.5	4	10
13	12.25	4	10
13	12	7	10
13	12.2	5	10
13	11.8	5	10
13	12	3	10
14	10.71428571	7	10
14	11	5	10
14	11.28571429	7	10
14	11	2	10
14	10.16666667	6	10
14	10.83333333	6	10
14	11.16666667	6	10
14	10.75	8	10
14	10.57142857	7	10
14	17.4	5	10
14	20.5	4	10
14	11.2	5	10
14	12.8	5	10
14	10.66666667	6	10
14	10.2	5	10
14	13.5	4	10
14	10.5	6	10
14	12	6	10
14	11.57142857	7	10
14	10.71428571	7	10
14	10.28571429	7	10
14	10.5	6	10
14	10	6	10
14	10.33333333	6	10
14	10.4	5	10
14	10.28571429	7	10
14	10.16666667	6	10
14	20.25	4	10
14	8.75	4	10
14	10	4	10
14	13.25	4	10
14	10.66666667	6	10
14	10.42857143	7	10
14	12.33333333	6	10
14	10.66666667	3	10
14	10.33333333	6	10
14	10	7	10
14	10.5	2	10
14	12.66666667	6	10
14	24.6	5	10
14	10	4	10
14	10.75	8	10
14	10.42857143	7	10
14	11	2	10
14	11.16666667	6	10
14	10.57142857	7	10
14	10.83333333	6	10
14	13.66666667	6	10
14	12	2	10
14	13.57142857	7	10
14	10.8	5	10
14	10.57142857	7	10
14	10.66666667	6	10
14	10.71428571	7	10
14	10.55555556	9	10
14	12.5	2	10
14	11.5	10	10
14	12	7	10
14	10.875	8	10
14	10.88888889	9	10
14	10.5	8	10
14	12.5	6	10
14	11	7	10
14	14	7	10
14	11.125	8	10
14	11.42857143	7	10
14	10.5	8	10
14	10.25	4	10
14	10.5	4	10
14	12.5	6	10
14	10.75	4	10
14	10.28571429	7	10
14	10.25	4	10
14	10.14285714	7	10
14	10.875	8	10
14	11.85714286	7	10
14	16.33333333	6	10
14	10.66666667	3	10
14	16	3	10
14	10.5	6	10
14	10.16666667	6	10
14	10.66666667	6	10
14	10.28571429	7	10
14	11.5	2	10
14	10.5	6	10
14	10	4	10
14	9.75	4	10
14	9.75	4	10
14	10.25	4	10
14	13.5	2	10
14	9.333333333	3	10
14	11	2	10
14	9.75	4	10
14	10.25	4	10
14	9.666666667	3	10
14	10	3	10
14	11.375	8	10
14	11.85714286	7	10
14	13	2	10
14	10.33333333	6	10
14	10.33333333	3	10
14	9.333333333	3	10
14	9.333333333	3	10
14	9.8	5	10
14	9.333333333	3	10
14	9.333333333	3	10
14	10	3	10
14	9	3	10
14	10.5	2	10
14	9	2	10
14	10	2	10
14	9	2	10
14	9.666666667	3	10
14	9.666666667	3	10
14	9.666666667	3	10
14	9.666666667	3	10
14	9.333333333	3	10
14	9.333333333	3	10
14	10	3	10
14	9.5	6	10
14	10.5	2	10
14	13.5	6	10
14	11	3	10
14	11.25	4	10
14	11.66666667	3	10
14	9.5	2	10
14	11	2	10
14	11	2	10
14	12	2	10
14	12.66666667	3	10
14	12	2	10
14	11.5	2	10
14	10	2	10
14	11	2	10
14	11	2	10
14	11	2	10
14	11.5	2	10
