# Supplementary material for: A robust and tunable mitotic oscillator in artificial cells
Source: eLife. 2018 Apr 5;7:e33549. doi: 10.7554/eLife.33549 (PMC5922972; doi:10.7554/eLife.33549)
Supplement: Figure 2—source data 2. [file elife-33549-fig2-data2.csv]

Experiment_ID	mean_Period	mean_Area	Oscillation_Number
1	16.16666667	178.1001508	12
1	16.69230769	203.4703708	13
1	16.08333333	51.66775505	12
1	17.5	35.24310586	16
1	17.11111111	48.26382567	18
1	17.625	40.63947392	16
1	22.28571429	28.53466848	14
1	19.46153846	8.132214854	13
1	18.95652174	762.6841063	23
1	19.73913043	939.9473379	23
1	20.57142857	892.8619288	21
1	18.88235294	20.10390011	17
1	19.85	145.5332044	20
1	16.5	77.84864818	18
1	18.70588235	18.14677168	17
1	22.75	83.03680987	12
1	18.23529412	59.12954432	17
1	19.53846154	100.0211877	13
1	18.4	83.17740262	15
1	19.14285714	24.17289289	14
1	19.2	29.48338487	20
1	23.66666667	45.6721317	9
1	19.52631579	77.41569476	19
1	19.39130435	275.2004836	23
1	19.88235294	55.94961631	17
1	21.70588235	43.00500872	17
1	20.66666667	47.26587302	3
1	20.29411765	30.09801268	17
1	21.2	320.5400595	20
1	28.875	24.16520666	8
1	19.13636364	626.5185558	22
1	20.25	89.96292139	12
1	19.58333333	28.10493981	12
1	20.36363636	14.7272586	11
1	19.3	330.0466966	20
1	19.91666667	204.5112206	24
1	20.33333333	14.95518507	21
1	22.58333333	24.69965321	12
1	18.1875	33.1269875	16
1	19.6875	609.8374941	16
1	19.78947368	338.8501165	19
1	19.7826087	389.2281909	23
1	20.9	247.3626174	20
1	20.92857143	22.04308676	14
1	19.10714286	3985.438559	28
1	23.33333333	27.65899941	12
1	19.71428571	221.4510305	21
1	19.73333333	39.26892891	15
1	19.17647059	433.149572	17
1	19.84615385	29.64526805	13
1	18.53333333	29.75755246	15
1	22.8	15.40830087	15
1	17.5	18.20346217	10
1	19.5	1131.109529	18
1	20.64705882	86.08482059	17
1	17.41666667	25.37460964	12
1	23	65.29365079	3
1	19.2	29.24364899	15
1	18.93333333	59.17385285	15
1	17.52941176	175.3406258	17
1	21.57142857	46.48318138	21
1	15.83333333	10.95767974	6
1	21.86666667	70.0443019	15
1	18.16666667	14.0479007	12
1	20.92857143	6.408890132	14
1	23.71428571	42.6749209	14
1	19.5	191.3778728	18
1	19.94117647	403.9803835	17
1	19.8125	57.34425233	16
1	17.68421053	164.5056311	19
1	21.54545455	9.572815942	11
1	16.83333333	120.1378262	18
1	19.63157895	53.59649455	19
1	18.73333333	18.21946498	15
1	19.06666667	11.82360623	15
1	19.78947368	163.0090899	19
1	19.05555556	36.47694484	18
1	19	59.96621698	15
1	20.09090909	8.840634351	11
1	25.90909091	47.66651869	11
1	16.8	4.721715686	10
1	20.6	64.42917174	15
1	19.8125	85.70742387	16
1	18.55555556	64.21556477	18
1	19.06666667	87.64868029	15
1	18.26315789	485.6940673	19
1	19.1	76.38547193	20
1	20.57142857	16.20020514	14
1	18.5625	31.1580641	16
1	19.36363636	466.4264104	22
1	20.27272727	5.509980089	11
1	20.3125	28.83758487	16
1	18.9	74.65332633	20
1	18.58823529	45.86630239	17
1	19.71428571	1098.168616	28
1	19.57142857	10.66821381	21
1	17.16666667	31.60785227	18
1	18.61111111	371.2678841	18
1	19.40909091	800.8619544	22
1	18.47368421	72.70724004	19
1	22.33333333	36.12821743	18
1	16.11111111	40.22657194	9
1	19.3	497.3328009	20
1	15.45454545	72.41332153	11
1	17.41176471	354.7542998	17
1	19.10526316	74.02482683	19
1	24.3125	16.23723055	16
1	25.88888889	42.4525517	9
1	18.76470588	38.55383642	17
1	20.33333333	25.41617331	12
1	18.94117647	11.6129936	17
1	20.125	100.8116148	24
1	25.66666667	16.86981208	15
1	17.9	44.01709267	20
1	20.08333333	453.8771473	24
1	18.35294118	11.42418307	17
1	18.15789474	327.2309868	19
1	21.66666667	41.72440461	15
1	18.7826087	299.9941634	23
1	19.72222222	31.31766139	18
1	18.66666667	24.16705055	21
1	22.22222222	5.442150167	18
1	20.64	663.5667985	25
1	19.21428571	12.6775135	14
1	20.34482759	3006.406068	29
1	17.64705882	19.67143255	17
1	18.6	151.7472626	20
1	20.19047619	56.66880366	21
1	20.46666667	14.79388588	15
1	18.83333333	51.95406127	18
1	19.85714286	24.08187719	14
1	19.95833333	1303.520148	24
1	19.30434783	565.356394	23
1	20.94117647	46.19791207	17
1	19.4375	29.61813427	16
1	16.5	1021.815257	4
1	18.84210526	852.0198721	19
1	18.75	225.5066032	16
1	20.56	296.8065377	25
1	18.63157895	168.8305864	19
1	22.88888889	51.19800277	18
1	20.6	434.6778206	15
1	19.31818182	206.2493479	22
1	19.22727273	479.235897	22
1	21.08333333	750.5543102	24
1	21.83333333	65.66247732	18
1	20.2	25.42572217	15
1	19.61111111	234.8299253	18
1	22.28571429	26.82924602	14
1	19	778.3402892	19
1	21.35294118	15.7735089	17
1	20.71428571	886.4587928	28
1	20.34615385	879.447942	26
1	18.11764706	77.62511944	17
1	17.9375	97.38094463	16
1	19.2173913	645.527118	23
1	18.41176471	51.30190959	17
1	19.375	392.5916404	24
1	18.6	300.4669998	20
1	20	831.7030901	30
1	20.88461538	347.6961704	26
1	18.875	15.3023183	8
1	17.84210526	100.2429089	19
1	20.7	168.4642187	20
1	21.17241379	337.85266	29
1	19.2	110.4817204	20
1	18.36842105	319.8052966	19
1	18	58.51313348	18
1	22	76.0858728	18
1	20.5	1043.656965	30
1	23.30769231	26.77440295	13
1	20.75862069	648.8161351	29
1	18.42857143	129.2653362	21
1	20	208.9384472	19
1	20.16666667	186.7236428	18
1	18	98.36496382	14
1	18.9375	15.09251962	16
1	19.76923077	43.47027509	13
1	17.88235294	27.84612031	17
1	15.64285714	168.714763	14
1	17.875	117.385634	16
1	16.68421053	25.43487404	19
1	19.43478261	75.37875777	23
1	18.72727273	26.66779538	11
1	19.9	14.90500924	10
1	17.53846154	37.34523153	13
1	25.18181818	11.92734835	11
1	25.6	6.199038708	10
1	15.77777778	347.5344771	9
1	15.28571429	12.01314103	7
1	18.64285714	17.6523174	14
1	17.21428571	170.6056548	14
1	18.88888889	51.24053561	18
1	20.27777778	173.9899353	18
1	19.57142857	7.291026732	14
1	16.83333333	8.174074074	6
1	18.6875	27.52672757	16
1	18	15.78472373	13
1	17.35714286	27.74391206	14
1	52.5	9.114323876	6
1	25	9.81907792	8
1	15.94117647	68.4922379	17
1	21	8.021914931	13
1	21.375	8.411812914	8
1	21.33333333	7.451241507	9
1	19.5	1.833333333	2
1	15.75	3.345986856	8
1	22	13.83353909	9
1	19.14285714	71.89569159	14
1	20	168.0124188	15
1	22.42857143	63.67939979	7
1	23.57142857	3.746190658	7
1	17	3.387663399	3
1	22	13.85172889	10
1	23.2	6.577273866	5
1	23.6	16.30606884	5
1	16.66666667	4.019607843	3
1	19.6	10.17580805	10
1	23.125	13.17210346	8
1	22.71428571	352.1233707	7
1	20.57142857	77.68819425	7
1	23.5	5.398242338	6
1	23.33333333	7.891412776	6
1	25.33333333	10.06856187	3
1	33.28571429	6.000566836	7
1	23	7.555866316	3
1	26	116.0208333	2
1	21.83333333	37.32653473	6
1	25.16666667	60.70051665	6
1	25.5	36.63943265	8
1	30	3.966666667	1
1	28	12.64285714	1
1	21.5	4.098809524	4
1	28	5.66645099	4
1	26	2.692307692	1
1	28	4.9375	2
1	28.33333333	4.428515929	3
1	38.5	4.162878788	2
1	27	1.96875	2
1	18.75	1.626403743	4
1	44	4.295454545	1
1	29.5	1.152199074	2
1	29	39.82758621	1
1	49	2.265306122	1
1	27	17.44444444	1
1	29.5	4.54781106	2
2	16	121.5840336	3
2	16	255.6380232	12
2	15.25	215.6181343	12
2	15.58333333	1811.233263	12
2	15.66666667	74.22448063	12
2	15.75	335.8939348	12
2	15.27272727	240.7873918	11
2	15.36363636	158.0311561	11
2	15.46153846	86.77188914	13
2	15.36363636	237.0013528	11
2	15.66666667	209.146732	12
2	16.46153846	49.67731617	13
2	19.73333333	210.5925394	15
2	15.84615385	408.6225338	13
2	15.38461538	51.9176232	13
2	15.16666667	377.2022263	12
2	15.21428571	167.1455964	14
2	15.92307692	117.2202073	13
2	15.33333333	56.17048028	12
2	14.81818182	11.85930736	11
2	15.5	191.8728177	12
2	15.81818182	538.1976159	11
2	15.61538462	152.229464	13
2	15.45454545	434.6662879	11
2	15.08333333	98.24097222	12
2	15.36363636	24.16350928	11
2	15.16666667	43.49388714	12
2	16.58333333	51.1434431	12
2	15.09090909	46.57532468	11
2	15.63636364	801.1395626	11
2	21.2	15.21787304	5
2	15.18181818	54.37751146	11
2	15.33333333	2925.283284	12
2	15.58333333	124.8638101	12
2	14.5	13.59504922	8
2	17.07692308	608.5683513	13
2	15.45454545	531.553772	11
2	15.4	139.2863095	10
2	14.71428571	12.80091575	7
2	14.5	7030.390476	2
2	15.11111111	32.32598039	9
2	15.81818182	256.3943627	11
2	14.88888889	28.7114418	9
2	15.16666667	76.16532738	12
2	16.2	435.8726716	10
2	16.18181818	138.0620544	11
2	15	26.00426393	9
2	15.25	101.3119792	8
2	17.1	51.50888889	10
2	15.45454545	165.0598485	11
2	15.27272727	752.3982684	11
2	16	39.79139201	14
2	15.66666667	438.1924136	12
2	15.18181818	46.0370671	11
2	16.45454545	170.8059789	11
2	14.45454545	23.61711622	11
2	16.1	2001.834338	10
2	15.27272727	58.14428317	11
2	16.11111111	69.5767909	9
2	16.08333333	556.3990165	12
2	16.6	85.51213235	10
2	15.54545455	96.82575758	11
2	16.18181818	270.1603461	11
2	16.77777778	1122.781863	9
2	15.375	56.86354167	8
2	14.76923077	103.2145376	13
2	15.61538462	182.5139346	13
2	15.23076923	37.18699364	13
2	15.66666667	164.5850986	12
2	24.5	99.30723906	2
2	15.625	13.79432335	8
2	16.55555556	406.0390795	9
2	17.88888889	16.50015767	9
2	16.875	6.965022467	8
2	16.33333333	124.1657622	12
2	15.57142857	22.73436464	7
2	15.25	81.795845	12
2	15.5	11.45740109	8
2	16.63636364	958.6984551	11
2	16.5	46.11394608	10
2	15.72727273	307.4537707	11
2	15.16666667	72.60694444	12
2	16.7	2122.937576	10
2	16.9	75.85521242	10
2	15.36363636	284.5194964	11
2	15.14285714	29.852491	7
2	16.77777778	34.11518318	9
2	16.1	210.4333578	10
2	16.90909091	212.0299094	11
2	16.72727273	1660.46931	11
2	15.8	29.25110294	10
2	17	60.2112382	9
2	14.33333333	35.30065359	9
2	16.9	60.28770425	10
2	15.8	77.22833333	10
2	16.44444444	82.87083333	9
2	17.2	78.01041667	10
2	16.66666667	453.7536765	9
2	21.5	53.74422894	8
2	16.3	32.27744514	10
2	16.45454545	661.6046707	11
2	16.63636364	329.6920157	11
2	16.28571429	55.85026844	7
2	16.8	113.2676471	10
2	16.2	50.87705882	10
2	14.75	16.60422087	8
2	16.09090909	501.7086898	11
2	17.18181818	37.29174641	11
2	17.42857143	17.9124527	7
2	16.9	65.03668301	10
2	16.7	477.8541818	10
2	16.8	45.5806781	10
2	16.41666667	37.06756997	12
2	18.25	39.04031433	8
2	16.72727273	1718.964265	11
2	15.28571429	8.284770062	7
2	17.625	70.17736821	8
2	18.8	1037.054589	10
2	16.7	33.85739379	10
2	18.75	170.3580296	8
2	16.36363636	60.60965538	11
2	17.42857143	262.9738562	7
2	16.7	463.3074881	10
2	16.8	98.78046569	10
2	17.625	28.37248452	8
2	17.83333333	89.62091503	6
2	18.22222222	2829.385726	9
2	17.71428571	27.19407588	7
2	15.85714286	16.39107143	7
2	19.125	2316.062102	8
2	19	15.53518519	6
2	15.8	28.07906863	10
2	17.55555556	180.9687354	9
2	16.9	146.2280964	10
2	18.11111111	332.7516698	9
2	18.875	75.52035819	8
2	17.57142857	71.56349206	7
2	18	9.392623716	7
2	18	52.20153509	8
2	18.4	232.1662509	10
2	18.66666667	222.9225053	9
2	20.9	31.89451754	10
2	18.25	412.3422708	8
2	18	288.6951722	4
2	18	35.56690746	7
2	17.66666667	44.5335039	3
2	19.83333333	253.7287594	6
2	18.66666667	46.4022011	9
2	17.55555556	52.15737874	9
2	18.625	89.44010255	8
2	20.2	145.4952381	5
2	18.66666667	225.172033	3
2	18.33333333	60.20201	9
2	19.33333333	44.85521886	3
2	21	33.39758297	6
2	19.55555556	218.7485693	9
2	19.25	40.78285819	8
2	19.36363636	50.59187206	11
2	21.875	22.4264509	8
2	15.61538462	669.5811405	13
2	14.83333333	18.28015873	6
2	16.1	138.8625654	10
2	16.09090909	410.7613636	11
2	16.7	854.8802988	10
2	15.25	220.6317041	12
2	16.33333333	267.2641885	9
2	16.77777778	18.26829158	9
2	18.66666667	10.7418145	6
2	15.54545455	40.49138215	11
2	15.2	41.76970238	10
2	19.54545455	162.0751577	11
2	15.33333333	182.2247919	12
2	15.81818182	48.5099239	11
2	14.5	37.78809524	2
2	15	55.07797619	3
2	15.38461538	82.91086221	13
2	15.75	40.63530287	8
2	17.5	13.52074196	8
2	16.09090909	84.73751592	11
2	18.125	21.76711386	8
2	17.22222222	711.6598402	9
2	16.36363636	46.28623729	11
2	18	18.87151703	2
2	16.11111111	14.05904918	9
2	15	14.56049051	12
2	15.81818182	77.7158136	11
2	16.09090909	107.9928412	11
2	16.55555556	48.20146151	9
2	17.7	97.41856209	10
2	15.72727273	20.96593137	11
2	17.625	33.10743464	8
2	18.4	393.6773793	10
2	16.33333333	7.324447454	6
2	17.55555556	717.5769025	9
2	17.6	147.3997887	10
2	15.6	107.8304132	10
2	17.44444444	158.9430995	9
2	18.125	24.34023478	8
2	19.42857143	141.2510025	7
2	19.125	42.83958978	8
2	16.77777778	38.5292756	9
2	18.22222222	224.6094829	9
2	17.9	49.92490024	10
2	19.125	70.99910868	8
2	20.14285714	32.5688328	7
2	17.4	38.46862745	5
2	19.22222222	51.54742162	9
2	17	5.704197995	7
2	15.42857143	9.279278891	7
2	20.71428571	71.75340136	7
2	19.4	23.86041339	5
2	15.2	20.95848291	10
2	23.33333333	12.44650292	6
2	17.44444444	11.85693059	9
2	20.85714286	488.8886339	7
2	20.14285714	25.78336914	7
2	17.5	25.12433888	8
2	18.75	74.22087772	8
2	20.6	81.37095238	5
2	18.75	72.65431932	8
2	18.2	58.67471964	10
2	18	10.02425181	4
2	19.625	30.65376984	8
2	18	308.4924588	9
2	21.4	15.30711462	5
2	18.83333333	23.9039961	6
2	20	138.9769841	7
2	20.14285714	17.68687791	7
2	21.125	106.6468002	8
2	20.4	5.444110276	5
2	19.7	11.58086884	10
2	18	81.14655477	9
2	20.6	191.9252381	5
2	20.5	53.03487886	6
2	16.83333333	12.92926198	6
2	20.75	9.939177489	4
2	17.125	4.921109069	8
2	19.75	13.77741228	4
2	15.14285714	23.03965586	7
2	16.14285714	12.76617647	7
2	19.66666667	296.627193	3
2	18.5	6.48245614	2
2	19.25	20.4752924	4
2	20.33333333	43.04047619	3
2	18	33.51025112	5
2	17.2	10.11789216	5
2	20.25	31.70823935	4
2	19.66666667	43.29210526	3
2	20.5	21.36330979	6
2	20	7.082393484	4
2	20.33333333	16.03500797	3
2	20.66666667	4.075632262	6
2	18.33333333	7100.341311	6
2	15	3.957264957	4
2	15	6.989285714	3
2	18.5	3.112573099	2
2	21.75	10.20988613	4
2	17	36.04616013	3
2	20.5	13.81818182	4
3	17.2	763.8403509	5
3	18.71428571	380.7266549	7
3	18	780.6844201	8
3	18.6	23.17321293	5
3	19.28571429	744.1756057	7
3	18.77777778	419.8854723	9
3	18.28571429	65.03985701	7
3	17.71428571	730.6442086	7
3	16.625	958.3813046	8
3	16.25	74.44253421	8
3	22.2	28.83602187	5
3	16.4	18.62915635	5
3	18.5	265.7944681	8
3	16.88888889	1169.842347	9
3	17.6	726.7883234	10
3	16.375	54.61864788	8
3	17.375	90.79846814	8
3	20.75	7.759829415	4
3	16.8	42.79612745	5
3	17.5	1461.378217	8
3	15.42857143	44.02253401	7
3	17	1122.607988	9
3	16.22222222	65.04203237	9
3	17.25	322.659712	8
3	16.9	660.8534722	10
3	17	42.15944272	5
3	16.5	23.32352941	4
3	16.63636364	102.1377451	11
3	16.57142857	22.31962811	7
3	17.25	40.95833333	4
3	17.44444444	41.34867943	9
3	17	77.30812325	7
3	18.71428571	376.1959384	7
3	17	104.1205428	9
3	17	146.0748829	9
3	17.1	204.9011029	10
3	17.125	34.42155987	8
3	17	101.1872447	8
3	17.625	419.3278966	8
3	16.55555556	596.4639434	9
3	17	915.287837	8
3	16.25	52.95784314	4
3	19.14285714	103.5606711	7
3	16.8	40.23341503	5
3	18	65.13524825	6
3	15.72727273	155.6285205	11
3	15.5	121.825232	12
3	16.71428571	37.99276377	7
3	15.1	362.7159524	10
3	16.1	67.97651961	10
3	15.66666667	33.96918768	3
3	16.5	83.81709559	8
3	18.71428571	9.94047619	7
3	16.5	605.5894608	10
3	17.22222222	73.13082168	9
3	18.125	695.6364675	8
3	17	229.7660403	6
3	16.4	60.33611111	5
3	15.66666667	80.16272298	6
3	15.66666667	35.62083333	3
3	16.55555556	190.4789851	9
3	16.14285714	148.8826681	7
3	16.875	70.05548407	8
3	25.5	58.32608696	2
3	18	20.77777778	1
3	17	533.4239009	10
3	16.9	81.61180556	10
3	16.71428571	197.5215336	7
3	16.14285714	34.70993166	7
3	15	34.4	1
3	17	677.386985	9
3	16.44444444	508.001634	9
3	16	35.68193715	8
3	15.7	295.2608333	10
3	17.125	165.7215686	8
3	16.6	184.5176471	5
3	16.875	60.95266544	8
3	16.6	77.97736928	5
3	18	43.73696035	6
3	14.83333333	30.47301587	6
3	16.7	62.95330882	10
3	16.25	17.17847222	4
3	16.75	9.563541667	4
3	15.71428571	44.02556523	7
3	16.77777778	425.3246187	9
3	16.77777778	240.3593682	9
3	16.55555556	1377.108206	9
3	18.33333333	28.24025341	6
3	16.85714286	52.69852941	7
3	16.7	31.13977941	10
3	15.8	66.46715552	10
3	17.875	344.379515	8
3	17.125	89.16010277	8
3	16.55555556	158.1076162	9
3	16.75	284.295241	8
3	20.25	18.86429426	4
3	17.44444444	271.2417393	9
3	18	68.77936877	8
3	16.75	25.26644199	4
3	15	8.666666667	1
3	16.75	375.6977839	8
3	24	25.33333333	1
3	14.66666667	59.9672619	3
3	16.875	39.95736315	8
3	16.33333333	14.11345029	3
3	16.5	232.8621324	8
3	17.14285714	79.15078198	7
3	18	9.110079119	4
3	16.33333333	220.7465142	9
3	16.44444444	49.90359477	9
3	18	65.44375338	7
3	17.5	119.1824619	6
3	17.2	53.43688596	5
3	16	47.98905669	10
3	16.85714286	1941.610819	7
3	17	42.39477124	5
3	16.75	314.2930658	8
3	17.66666667	16.98039216	3
3	16	115.1354167	6
3	16.875	764.5464928	8
3	17.55555556	74.28319956	9
3	16.5	183.3009498	8
3	16.66666667	136.120915	9
3	17.125	71.64597039	8
3	19	319.7629398	9
3	15.85714286	45.76834734	7
3	17.28571429	83.37861811	7
3	16.55555556	456.0720407	9
3	17.375	66.95331466	8
3	18	9.333333333	2
3	16.18181818	73.72889186	11
3	16.33333333	90.51704793	9
3	16.44444444	100.6764978	9
3	15.85714286	14.23309166	7
3	16.83333333	51.47482298	6
3	17	32.91330409	5
3	15.5	35.26371236	8
3	17.25	124.8803454	8
3	15.5	7.420833333	2
3	16.6	29.41194444	5
3	16.5	226.4117647	4
3	17	20.76470588	1
3	27.5	75.95490716	2
3	17	65.72045207	6
3	17.11111111	100.875236	9
3	17.33333333	149.9801652	9
3	17.33333333	297.5580094	6
3	17.57142857	189.0287883	7
3	18.14285714	58.69437608	7
3	17.375	26.37295752	8
3	16.66666667	75.81377736	9
3	17.2	55.20605091	10
3	17.375	545.1231161	8
3	16.71428571	47.31053922	7
3	16.5	112.6493566	8
3	16.25	8.866337719	4
3	16.375	58.29984681	8
3	17.66666667	20.59125244	3
3	16.66666667	99.58872453	9
3	16.44444444	144.8946078	9
3	16.71428571	43.64285714	7
3	15.5	16.50416667	2
3	16.85714286	443.9929272	7
3	16.71428571	268.9695378	7
3	14.66666667	34.77678571	3
3	16	46.29540441	8
3	17.42857143	37.89815224	7
3	18	25.23703704	3
3	18.2	28.98299708	5
3	21.33333333	7.340175439	3
3	16.66666667	10.24305556	3
3	17.77777778	89.75581642	9
3	17.75	43.95472443	8
3	18	10.27244582	4
3	17.5	15.62908497	2
3	17.8	16.71960784	5
3	18	9.013888889	4
3	16.6	3.076596639	5
3	16.75	10.44965278	4
3	17.33333333	12.18542834	6
3	16.55555556	142.4059368	9
3	16.25	193.7367647	4
3	15.75	64.05655637	4
3	18.71428571	179.8108251	7
3	19.85714286	90.39553049	7
3	17.42857143	112.3683228	7
3	17.88888889	345.5836448	9
3	16.4	71.69852941	5
3	21.66666667	20.05098684	3
3	17.8	45.51414188	5
3	18	2.255417957	2
3	18.33333333	31.7599836	6
3	17	13.5683845	4
3	18.66666667	52.59844055	6
3	17.4	60.02810458	5
3	20.5	7.253588517	2
3	20.25	19.53088235	4
3	19	212.1259702	6
3	19.75	76.17152256	4
3	17	24.76470588	1
3	21	22.7643747	3
3	21	19.9375	2
3	18.5	126.2608488	8
3	20.25	8.242108382	4
3	20.5	6.916267943	2
3	18	39.77777778	1
3	16.66666667	64.24404956	6
3	18	190.4111111	5
3	16.33333333	231.8063725	3
3	17.5	313.003268	2
3	22	25.18181818	1
3	17.5	53.62418301	2
3	17.5	171.6454248	2
3	17	49.58823529	1
3	17.66666667	5.888888889	3
3	18.5	2.875730994	2
4	14	690.8113858	6
4	13.57142857	306.7268446	7
4	14.57142857	374.1790816	7
4	14.33333333	199.734127	6
4	14.88888889	216.8281285	9
4	14.4	174.2814652	5
4	15	34.66666667	1
4	13.83333333	209.7235348	6
4	14.75	27.26241987	4
4	14.875	483.0562901	8
4	15	220.1211905	5
4	14.5	609.3842477	8
4	15	158.3234174	5
4	15	287.8078086	6
4	14.5	684.130609	6
4	16	341.2330173	7
4	14.33333333	203.2782738	6
4	14	289.4372779	8
4	14.33333333	321.4220772	6
4	14.42857143	382.2723705	7
4	14.71428571	439.1629317	7
4	15.25	81.15520833	4
4	21.2	109.672545	5
4	15.16666667	289.1536073	6
4	15	635.1555556	3
4	15.66666667	100.3671958	3
4	13.5	229.4313187	2
4	15	185.3392857	2
4	14.25	147.2826007	4
4	14.33333333	175.1549603	6
4	14.875	681.7718416	8
4	15.75	55.44038866	4
4	15	31.21568627	4
4	15.66666667	162.0875	3
4	14.66666667	129.229098	6
4	15	212.7696429	3
4	14	22.56025641	4
4	14.6	3910.711429	5
4	15	120.3333333	2
4	14.66666667	90.11269841	3
4	14.66666667	71.39786945	6
4	14.5	59.3501221	6
4	14.28571429	331.5099817	7
4	14.4	920.3995604	5
4	14.8	626.3105952	5
4	14.6	285.8608333	5
4	13	341.8461538	1
4	14.2	366.4155586	5
4	14.33333333	211.2760684	6
4	14	42.3970696	5
4	26.6	27.4978836	5
4	14.75	21.60906863	4
4	13.875	346.318469	8
4	16	61.6875	2
4	15.2	222.5768067	5
4	15	57.15555556	3
4	15.33333333	30.28194444	3
4	15.16666667	251.7251984	6
4	14.6	186.9685714	5
4	14.66666667	125.2941468	6
4	14.14285714	505.0974817	7
4	15.16666667	52.28340965	6
4	15.42857143	165.0708784	7
4	15.75	281.9572917	4
4	15	61.86666667	4
4	15.4	221.992584	5
4	14.2	84.52791209	5
4	15.2	185.4383193	5
4	14.4	70.04571429	5
4	15	30.33333333	1
4	15	79.63333333	2
4	14.33333333	30.16256868	6
4	18	44.77777778	1
4	21.5	25.07934783	2
4	16.33333333	86.31372549	3
4	15.5	243.56875	2
4	15	224.9790476	5
4	14.6	143.75587	5
4	15.33333333	332.2208333	3
4	14.4	121.5819005	5
4	15.66666667	45.44444444	3
4	14.4	104.7826374	5
4	15	653.0833333	4
4	14.66666667	89.52083333	3
4	14.25	180.2114448	4
4	14.125	628.6582647	8
4	14	112.7619048	3
4	13.66666667	121.8395563	3
4	15.75	492.7875	4
4	14.33333333	87.87506105	6
4	15	400.8321429	4
4	13.85714286	153.7373995	7
4	14.71428571	101.5804622	7
4	16.33333333	254.7156863	3
4	16.4	180.5723529	5
4	15	32.08035714	2
4	14.66666667	33.23809524	3
4	14	93.22307692	2
4	14	41.14358974	2
4	14.25	918.2104682	8
4	14.4	465.3966484	5
4	14	145.2857143	4
4	15	121.6333333	2
4	14	253.6428571	1
4	15.6	34.83259104	5
4	16.5	93.69618056	4
4	15.25	125.384375	4
4	15.5	191.2333333	2
4	14.66666667	55.95202991	3
4	14.5	130.9133053	8
4	15.5	140.7958333	2
4	14.8	320.7371429	5
4	14.16666667	339.4370574	6
4	16	253.84375	2
4	14.83333333	347.9180556	6
4	15.25	552.6671131	4
4	14.2	167.2944231	5
4	14	102.8188645	6
4	14.5	95.09173535	4
4	14.8	178.6079487	5
4	14.2	126.6700366	5
4	14.8	611.7857692	5
4	15.25	495.2282738	4
4	13.66666667	370.989011	3
4	18	46.07854317	6
4	14.16666667	491.8590507	6
4	14.25	230.3329327	4
4	13.42857143	460.5002093	7
4	14.2	79.68190476	5
4	14	12112.53849	6
4	17.75	58.59808222	4
4	13.8	220.7151648	5
4	14.66666667	66.5327381	3
4	14.25	38.71144689	4
4	14	285.0215385	5
4	23.75	17.25561059	4
4	14.66666667	36.86393019	3
4	15.5	44.34824561	6
4	13.75	425.3585165	4
4	14	32	2
4	15	108.8	1
4	14.5	76.83809524	2
4	14.42857143	329.9824895	7
4	15	229.5333333	2
4	15.28571429	172.302835	7
4	15.25	68.26944444	4
4	14.6	51.34024725	5
4	17	53	1
4	14.66666667	139.3464515	6
4	17.28571429	124.0934524	7
4	15	49.53333333	1
4	15.25	590.615625	4
4	15.4	338.6704563	5
4	15.5	224.6041667	2
4	15	423.7369505	5
4	15	121.0333333	2
4	14.25	61.41844093	4
4	15.33333333	201.7569444	3
4	15.25	120.4072129	4
4	15	144.2666667	1
4	15	62.53333333	2
4	16	50.875	1
4	16	360.1294118	2
4	16	84.875	1
4	15.5	334.16875	2
4	15.5	409.5483193	2
4	19.66666667	54.11251044	6
4	14	58.14126603	4
4	14.33333333	57.13611111	6
4	13.5	32.75274725	2
4	18	50.55555556	1
4	16.4	134.3007236	5
4	15.6	22.07584716	5
4	14.66666667	29.27083333	3
4	15.25	41.42435897	4
4	16.5	171.9797794	2
4	52	8.519230769	1
