# Supplementary material for: A robust and tunable mitotic oscillator in artificial cells
Source: eLife. 2018 Apr 5;7:e33549. doi: 10.7554/eLife.33549 (PMC5922972; doi:10.7554/eLife.33549)
Supplement: Figure 3—source data 1. [file elife-33549-fig3-data1.csv]

Experiment_ID	Tracking_ID	Period	Oscillation_Index	Oscillation_Number	cyclinB_mRNA
4	1	18	1	29	0
4	1	16	2	29	0
4	1	17	3	29	0
4	1	16	4	29	0
4	1	16	5	29	0
4	1	15	6	29	0
4	1	17	7	29	0
4	1	17	8	29	0
4	1	16	9	29	0
4	1	17	10	29	0
4	1	18	11	29	0
4	1	18	12	29	0
4	1	20	13	29	0
4	1	21	14	29	0
4	1	20	15	29	0
4	1	22	16	29	0
4	1	23	17	29	0
4	1	23	18	29	0
4	1	23	19	29	0
4	1	23	20	29	0
4	1	22	21	29	0
4	1	24	22	29	0
4	1	23	23	29	0
4	1	23	24	29	0
4	1	23	25	29	0
4	1	23	26	29	0
4	1	23	27	29	0
4	1	25	28	29	0
4	1	29	29	29	0
4	2	18	1	24	0
4	2	18	2	24	0
4	2	16	3	24	0
4	2	17	4	24	0
4	2	16	5	24	0
4	2	16	6	24	0
4	2	16	7	24	0
4	2	17	8	24	0
4	2	16	9	24	0
4	2	17	10	24	0
4	2	17	11	24	0
4	2	18	12	24	0
4	2	19	13	24	0
4	2	21	14	24	0
4	2	21	15	24	0
4	2	20	16	24	0
4	2	23	17	24	0
4	2	24	18	24	0
4	2	24	19	24	0
4	2	23	20	24	0
4	2	24	21	24	0
4	2	25	22	24	0
4	2	25	23	24	0
4	2	28	24	24	0
4	3	16	1	19	0
4	3	16	2	19	0
4	3	15	3	19	0
4	3	15	4	19	0
4	3	16	5	19	0
4	3	16	6	19	0
4	3	16	7	19	0
4	3	16	8	19	0
4	3	16	9	19	0
4	3	17	10	19	0
4	3	18	11	19	0
4	3	18	12	19	0
4	3	20	13	19	0
4	3	21	14	19	0
4	3	20	15	19	0
4	3	23	16	19	0
4	3	24	17	19	0
4	3	24	18	19	0
4	3	24	19	19	0
4	4	15	1	9	0
4	4	16	2	9	0
4	4	15	3	9	0
4	4	15	4	9	0
4	4	16	5	9	0
4	4	16	6	9	0
4	4	18	7	9	0
4	4	17	8	9	0
4	4	19	9	9	0
4	5	17	1	25	0
4	5	15	2	25	0
4	5	14	3	25	0
4	5	15	4	25	0
4	5	15	5	25	0
4	5	15	6	25	0
4	5	16	7	25	0
4	5	16	8	25	0
4	5	15	9	25	0
4	5	18	10	25	0
4	5	16	11	25	0
4	5	19	12	25	0
4	5	19	13	25	0
4	5	21	14	25	0
4	5	21	15	25	0
4	5	20	16	25	0
4	5	24	17	25	0
4	5	24	18	25	0
4	5	24	19	25	0
4	5	24	20	25	0
4	5	24	21	25	0
4	5	26	22	25	0
4	5	26	23	25	0
4	5	27	24	25	0
4	5	44	25	25	0
4	6	16	1	8	0
4	6	14	2	8	0
4	6	17	3	8	0
4	6	16	4	8	0
4	6	17	5	8	0
4	6	18	6	8	0
4	6	18	7	8	0
4	6	19	8	8	0
4	7	16	1	17	0
4	7	16	2	17	0
4	7	17	3	17	0
4	7	17	4	17	0
4	7	16	5	17	0
4	7	17	6	17	0
4	7	17	7	17	0
4	7	18	8	17	0
4	7	18	9	17	0
4	7	20	10	17	0
4	7	21	11	17	0
4	7	22	12	17	0
4	7	21	13	17	0
4	7	25	14	17	0
4	7	26	15	17	0
4	7	27	16	17	0
4	7	27	17	17	0
4	8	17	1	10	0
4	8	15	2	10	0
4	8	16	3	10	0
4	8	14	4	10	0
4	8	17	5	10	0
4	8	14	6	10	0
4	8	16	7	10	0
4	8	16	8	10	0
4	8	16	9	10	0
4	8	17	10	10	0
4	9	17	1	22	0
4	9	15	2	22	0
4	9	16	3	22	0
4	9	15	4	22	0
4	9	17	5	22	0
4	9	15	6	22	0
4	9	16	7	22	0
4	9	16	8	22	0
4	9	16	9	22	0
4	9	17	10	22	0
4	9	16	11	22	0
4	9	19	12	22	0
4	9	19	13	22	0
4	9	20	14	22	0
4	9	21	15	22	0
4	9	20	16	22	0
4	9	23	17	22	0
4	9	24	18	22	0
4	9	24	19	22	0
4	9	24	20	22	0
4	9	25	21	22	0
4	9	28	22	22	0
4	10	22	1	25	0
4	10	19	2	25	0
4	10	17	3	25	0
4	10	18	4	25	0
4	10	16	5	25	0
4	10	17	6	25	0
4	10	17	7	25	0
4	10	17	8	25	0
4	10	16	9	25	0
4	10	19	10	25	0
4	10	18	11	25	0
4	10	19	12	25	0
4	10	21	13	25	0
4	10	22	14	25	0
4	10	21	15	25	0
4	10	23	16	25	0
4	10	25	17	25	0
4	10	24	18	25	0
4	10	25	19	25	0
4	10	24	20	25	0
4	10	25	21	25	0
4	10	25	22	25	0
4	10	25	23	25	0
4	10	26	24	25	0
4	10	28	25	25	0
4	11	16	1	20	0
4	11	17	2	20	0
4	11	16	3	20	0
4	11	17	4	20	0
4	11	16	5	20	0
4	11	17	6	20	0
4	11	17	7	20	0
4	11	17	8	20	0
4	11	18	9	20	0
4	11	20	10	20	0
4	11	20	11	20	0
4	11	22	12	20	0
4	11	22	13	20	0
4	11	26	14	20	0
4	11	26	15	20	0
4	11	26	16	20	0
4	11	27	17	20	0
4	11	26	18	20	0
4	11	28	19	20	0
4	11	30	20	20	0
4	12	16	1	14	0
4	12	15	2	14	0
4	12	15	3	14	0
4	12	15	4	14	0
4	12	17	5	14	0
4	12	18	6	14	0
4	12	17	7	14	0
4	12	18	8	14	0
4	12	19	9	14	0
4	12	20	10	14	0
4	12	22	11	14	0
4	12	23	12	14	0
4	12	31	13	14	0
4	12	67	14	14	0
4	13	15	1	26	0
4	13	15	2	26	0
4	13	15	3	26	0
4	13	15	4	26	0
4	13	16	5	26	0
4	13	15	6	26	0
4	13	16	7	26	0
4	13	17	8	26	0
4	13	17	9	26	0
4	13	17	10	26	0
4	13	18	11	26	0
4	13	20	12	26	0
4	13	20	13	26	0
4	13	20	14	26	0
4	13	21	15	26	0
4	13	23	16	26	0
4	13	23	17	26	0
4	13	23	18	26	0
4	13	22	19	26	0
4	13	23	20	26	0
4	13	23	21	26	0
4	13	23	22	26	0
4	13	24	23	26	0
4	13	24	24	26	0
4	13	25	25	26	0
4	13	39	26	26	0
4	14	15	1	27	0
4	14	16	2	27	0
4	14	15	3	27	0
4	14	15	4	27	0
4	14	16	5	27	0
4	14	16	6	27	0
4	14	16	7	27	0
4	14	17	8	27	0
4	14	16	9	27	0
4	14	18	10	27	0
4	14	19	11	27	0
4	14	20	12	27	0
4	14	21	13	27	0
4	14	22	14	27	0
4	14	21	15	27	0
4	14	23	16	27	0
4	14	25	17	27	0
4	14	25	18	27	0
4	14	23	19	27	0
4	14	25	20	27	0
4	14	25	21	27	0
4	14	25	22	27	0
4	14	25	23	27	0
4	14	25	24	27	0
4	14	25	25	27	0
4	14	26	26	27	0
4	14	27	27	27	0
4	15	14	1	17	0
4	15	13	2	17	0
4	15	16	3	17	0
4	15	14	4	17	0
4	15	15	5	17	0
4	15	15	6	17	0
4	15	15	7	17	0
4	15	16	8	17	0
4	15	17	9	17	0
4	15	18	10	17	0
4	15	17	11	17	0
4	15	20	12	17	0
4	15	21	13	17	0
4	15	19	14	17	0
4	15	23	15	17	0
4	15	23	16	17	0
4	15	25	17	17	0
4	16	15	1	23	0
4	16	15	2	23	0
4	16	15	3	23	0
4	16	15	4	23	0
4	16	20	5	23	0
4	16	12	6	23	0
4	16	15	7	23	0
4	16	16	8	23	0
4	16	17	9	23	0
4	16	17	10	23	0
4	16	18	11	23	0
4	16	19	12	23	0
4	16	21	13	23	0
4	16	21	14	23	0
4	16	20	15	23	0
4	16	23	16	23	0
4	16	23	17	23	0
4	16	24	18	23	0
4	16	23	19	23	0
4	16	24	20	23	0
4	16	24	21	23	0
4	16	26	22	23	0
4	16	26	23	23	0
4	17	13	1	15	0
4	17	16	2	15	0
4	17	19	3	15	0
4	17	10	4	15	0
4	17	16	5	15	0
4	17	17	6	15	0
4	17	17	7	15	0
4	17	18	8	15	0
4	17	20	9	15	0
4	17	20	10	15	0
4	17	22	11	15	0
4	17	23	12	15	0
4	17	21	13	15	0
4	17	25	14	15	0
4	17	25	15	15	0
4	18	14	1	14	0
4	18	16	2	14	0
4	18	15	3	14	0
4	18	15	4	14	0
4	18	12	5	14	0
4	18	21	6	14	0
4	18	17	7	14	0
4	18	18	8	14	0
4	18	20	9	14	0
4	18	20	10	14	0
4	18	22	11	14	0
4	18	21	12	14	0
4	18	24	13	14	0
4	18	26	14	14	0
4	19	17	1	30	0
4	19	16	2	30	0
4	19	16	3	30	0
4	19	16	4	30	0
4	19	16	5	30	0
4	19	15	6	30	0
4	19	16	7	30	0
4	19	17	8	30	0
4	19	15	9	30	0
4	19	18	10	30	0
4	19	17	11	30	0
4	19	18	12	30	0
4	19	19	13	30	0
4	19	21	14	30	0
4	19	21	15	30	0
4	19	20	16	30	0
4	19	22	17	30	0
4	19	24	18	30	0
4	19	22	19	30	0
4	19	23	20	30	0
4	19	22	21	30	0
4	19	23	22	30	0
4	19	23	23	30	0
4	19	22	24	30	0
4	19	23	25	30	0
4	19	23	26	30	0
4	19	23	27	30	0
4	19	22	28	30	0
4	19	25	29	30	0
4	19	26	30	30	0
4	20	17	1	25	0
4	20	17	2	25	0
4	20	16	3	25	0
4	20	17	4	25	0
4	20	17	5	25	0
4	20	16	6	25	0
4	20	18	7	25	0
4	20	17	8	25	0
4	20	18	9	25	0
4	20	19	10	25	0
4	20	20	11	25	0
4	20	21	12	25	0
4	20	19	13	25	0
4	20	23	14	25	0
4	20	23	15	25	0
4	20	23	16	25	0
4	20	23	17	25	0
4	20	23	18	25	0
4	20	23	19	25	0
4	20	24	20	25	0
4	20	24	21	25	0
4	20	24	22	25	0
4	20	25	23	25	0
4	20	26	24	25	0
4	20	31	25	25	0
4	21	15	1	19	0
4	21	14	2	19	0
4	21	16	3	19	0
4	21	15	4	19	0
4	21	15	5	19	0
4	21	16	6	19	0
4	21	17	7	19	0
4	21	15	8	19	0
4	21	18	9	19	0
4	21	18	10	19	0
4	21	21	11	19	0
4	21	24	12	19	0
4	21	21	13	19	0
4	21	26	14	19	0
4	21	27	15	19	0
4	21	30	16	19	0
4	21	30	17	19	0
4	21	30	18	19	0
4	21	30	19	19	0
4	22	15	1	29	0
4	22	16	2	29	0
4	22	15	3	29	0
4	22	15	4	29	0
4	22	16	5	29	0
4	22	15	6	29	0
4	22	15	7	29	0
4	22	14	8	29	0
4	22	20	9	29	0
4	22	17	10	29	0
4	22	18	11	29	0
4	22	20	12	29	0
4	22	20	13	29	0
4	22	22	14	29	0
4	22	21	15	29	0
4	22	23	16	29	0
4	22	23	17	29	0
4	22	26	18	29	0
4	22	22	19	29	0
4	22	24	20	29	0
4	22	25	21	29	0
4	22	25	22	29	0
4	22	23	23	29	0
4	22	25	24	29	0
4	22	25	25	29	0
4	22	24	26	29	0
4	22	26	27	29	0
4	22	26	28	29	0
4	22	37	29	29	0
4	23	18	1	21	0
4	23	19	2	21	0
4	23	16	3	21	0
4	23	17	4	21	0
4	23	16	5	21	0
4	23	14	6	21	0
4	23	17	7	21	0
4	23	16	8	21	0
4	23	17	9	21	0
4	23	16	10	21	0
4	23	17	11	21	0
4	23	18	12	21	0
4	23	19	13	21	0
4	23	19	14	21	0
4	23	22	15	21	0
4	23	19	16	21	0
4	23	23	17	21	0
4	23	24	18	21	0
4	23	24	19	21	0
4	23	25	20	21	0
4	23	26	21	21	0
4	24	16	1	25	0
4	24	16	2	25	0
4	24	15	3	25	0
4	24	15	4	25	0
4	24	17	5	25	0
4	24	15	6	25	0
4	24	16	7	25	0
4	24	16	8	25	0
4	24	17	9	25	0
4	24	16	10	25	0
4	24	18	11	25	0
4	24	19	12	25	0
4	24	20	13	25	0
4	24	20	14	25	0
4	24	20	15	25	0
4	24	22	16	25	0
4	24	23	17	25	0
4	24	21	18	25	0
4	24	25	19	25	0
4	24	23	20	25	0
4	24	23	21	25	0
4	24	24	22	25	0
4	24	24	23	25	0
4	24	25	24	25	0
4	24	27	25	25	0
4	25	16	1	29	0
4	25	15	2	29	0
4	25	16	3	29	0
4	25	16	4	29	0
4	25	17	5	29	0
4	25	16	6	29	0
4	25	16	7	29	0
4	25	18	8	29	0
4	25	16	9	29	0
4	25	18	10	29	0
4	25	19	11	29	0
4	25	20	12	29	0
4	25	22	13	29	0
4	25	20	14	29	0
4	25	23	15	29	0
4	25	23	16	29	0
4	25	24	17	29	0
4	25	23	18	29	0
4	25	23	19	29	0
4	25	23	20	29	0
4	25	23	21	29	0
4	25	23	22	29	0
4	25	24	23	29	0
4	25	23	24	29	0
4	25	23	25	29	0
4	25	24	26	29	0
4	25	24	27	29	0
4	25	26	28	29	0
4	25	28	29	29	0
4	26	19	1	30	0
4	26	17	2	30	0
4	26	17	3	30	0
4	26	16	4	30	0
4	26	16	5	30	0
4	26	16	6	30	0
4	26	17	7	30	0
4	26	17	8	30	0
4	26	17	9	30	0
4	26	16	10	30	0
4	26	17	11	30	0
4	26	19	12	30	0
4	26	20	13	30	0
4	26	20	14	30	0
4	26	19	15	30	0
4	26	23	16	30	0
4	26	22	17	30	0
4	26	23	18	30	0
4	26	22	19	30	0
4	26	23	20	30	0
4	26	22	21	30	0
4	26	23	22	30	0
4	26	23	23	30	0
4	26	22	24	30	0
4	26	23	25	30	0
4	26	23	26	30	0
4	26	23	27	30	0
4	26	24	28	30	0
4	26	26	29	30	0
4	26	31	30	30	0
4	27	17	1	13	0
4	27	18	2	13	0
4	27	17	3	13	0
4	27	17	4	13	0
4	27	20	5	13	0
4	27	19	6	13	0
4	27	20	7	13	0
4	27	21	8	13	0
4	27	23	9	13	0
4	27	22	10	13	0
4	27	26	11	13	0
4	27	35	12	13	0
4	27	49	13	13	0
4	28	16	1	18	0
4	28	14	2	18	0
4	28	16	3	18	0
4	28	16	4	18	0
4	28	15	5	18	0
4	28	15	6	18	0
4	28	16	7	18	0
4	28	15	8	18	0
4	28	18	9	18	0
4	28	18	10	18	0
4	28	19	11	18	0
4	28	21	12	18	0
4	28	21	13	18	0
4	28	21	14	18	0
4	28	25	15	18	0
4	28	25	16	18	0
4	28	26	17	18	0
4	28	26	18	18	0
4	29	15	1	20	0
4	29	15	2	20	0
4	29	16	3	20	0
4	29	16	4	20	0
4	29	17	5	20	0
4	29	17	6	20	0
4	29	18	7	20	0
4	29	18	8	20	0
4	29	19	9	20	0
4	29	21	10	20	0
4	29	22	11	20	0
4	29	20	12	20	0
4	29	23	13	20	0
4	29	24	14	20	0
4	29	19	15	20	0
4	29	28	16	20	0
4	29	24	17	20	0
4	29	25	18	20	0
4	29	26	19	20	0
4	29	29	20	20	0
4	30	18	1	13	0
4	30	17	2	13	0
4	30	18	3	13	0
4	30	18	4	13	0
4	30	19	5	13	0
4	30	19	6	13	0
4	30	22	7	13	0
4	30	23	8	13	0
4	30	25	9	13	0
4	30	26	10	13	0
4	30	30	11	13	0
4	30	30	12	13	0
4	30	33	13	13	0
4	31	18	1	28	0
4	31	17	2	28	0
4	31	15	3	28	0
4	31	17	4	28	0
4	31	16	5	28	0
4	31	17	6	28	0
4	31	17	7	28	0
4	31	17	8	28	0
4	31	18	9	28	0
4	31	19	10	28	0
4	31	20	11	28	0
4	31	22	12	28	0
4	31	22	13	28	0
4	31	20	14	28	0
4	31	24	15	28	0
4	31	23	16	28	0
4	31	24	17	28	0
4	31	22	18	28	0
4	31	24	19	28	0
4	31	23	20	28	0
4	31	23	21	28	0
4	31	24	22	28	0
4	31	24	23	28	0
4	31	23	24	28	0
4	31	24	25	28	0
4	31	24	26	28	0
4	31	25	27	28	0
4	31	31	28	28	0
4	32	15	1	24	0
4	32	16	2	24	0
4	32	16	3	24	0
4	32	15	4	24	0
4	32	16	5	24	0
4	32	16	6	24	0
4	32	16	7	24	0
4	32	17	8	24	0
4	32	16	9	24	0
4	32	18	10	24	0
4	32	18	11	24	0
4	32	19	12	24	0
4	32	21	13	24	0
4	32	21	14	24	0
4	32	20	15	24	0
4	32	24	16	24	0
4	32	22	17	24	0
4	32	25	18	24	0
4	32	21	19	24	0
4	32	23	20	24	0
4	32	24	21	24	0
4	32	24	22	24	0
4	32	25	23	24	0
4	32	26	24	24	0
4	33	19	1	21	0
4	33	18	2	21	0
4	33	17	3	21	0
4	33	17	4	21	0
4	33	17	5	21	0
4	33	18	6	21	0
4	33	17	7	21	0
4	33	18	8	21	0
4	33	19	9	21	0
4	33	19	10	21	0
4	33	21	11	21	0
4	33	24	12	21	0
4	33	26	13	21	0
4	33	24	14	21	0
4	33	30	15	21	0
4	33	29	16	21	0
4	33	29	17	21	0
4	33	30	18	21	0
4	33	33	19	21	0
4	33	36	20	21	0
4	33	56	21	21	0
4	34	17	1	22	0
4	34	17	2	22	0
4	34	16	3	22	0
4	34	17	4	22	0
4	34	17	5	22	0
4	34	16	6	22	0
4	34	18	7	22	0
4	34	18	8	22	0
4	34	17	9	22	0
4	34	20	10	22	0
4	34	20	11	22	0
4	34	22	12	22	0
4	34	22	13	22	0
4	34	23	14	22	0
4	34	24	15	22	0
4	34	25	16	22	0
4	34	24	17	22	0
4	34	25	18	22	0
4	34	25	19	22	0
4	34	26	20	22	0
4	34	29	21	22	0
4	34	35	22	22	0
4	35	18	1	30	0
4	35	18	2	30	0
4	35	16	3	30	0
4	35	17	4	30	0
4	35	17	5	30	0
4	35	17	6	30	0
4	35	18	7	30	0
4	35	16	8	30	0
4	35	16	9	30	0
4	35	17	10	30	0
4	35	19	11	30	0
4	35	18	12	30	0
4	35	21	13	30	0
4	35	21	14	30	0
4	35	20	15	30	0
4	35	22	16	30	0
4	35	23	17	30	0
4	35	22	18	30	0
4	35	23	19	30	0
4	35	22	20	30	0
4	35	23	21	30	0
4	35	24	22	30	0
4	35	22	23	30	0
4	35	23	24	30	0
4	35	23	25	30	0
4	35	23	26	30	0
4	35	24	27	30	0
4	35	24	28	30	0
4	35	26	29	30	0
4	35	31	30	30	0
4	36	16	1	25	0
4	36	16	2	25	0
4	36	15	3	25	0
4	36	17	4	25	0
4	36	16	5	25	0
4	36	15	6	25	0
4	36	18	7	25	0
4	36	14	8	25	0
4	36	17	9	25	0
4	36	18	10	25	0
4	36	18	11	25	0
4	36	20	12	25	0
4	36	21	13	25	0
4	36	19	14	25	0
4	36	23	15	25	0
4	36	23	16	25	0
4	36	23	17	25	0
4	36	24	18	25	0
4	36	23	19	25	0
4	36	24	20	25	0
4	36	25	21	25	0
4	36	25	22	25	0
4	36	27	23	25	0
4	36	29	24	25	0
4	36	41	25	25	0
4	37	17	1	23	0
4	37	16	2	23	0
4	37	16	3	23	0
4	37	17	4	23	0
4	37	16	5	23	0
4	37	16	6	23	0
4	37	17	7	23	0
4	37	17	8	23	0
4	37	18	9	23	0
4	37	17	10	23	0
4	37	18	11	23	0
4	37	20	12	23	0
4	37	21	13	23	0
4	37	21	14	23	0
4	37	21	15	23	0
4	37	24	16	23	0
4	37	23	17	23	0
4	37	24	18	23	0
4	37	25	19	23	0
4	37	24	20	23	0
4	37	25	21	23	0
4	37	27	22	23	0
4	37	30	23	23	0
4	38	14	1	29	0
4	38	16	2	29	0
4	38	13	3	29	0
4	38	17	4	29	0
4	38	15	5	29	0
4	38	16	6	29	0
4	38	16	7	29	0
4	38	16	8	29	0
4	38	18	9	29	0
4	38	18	10	29	0
4	38	18	11	29	0
4	38	19	12	29	0
4	38	21	13	29	0
4	38	22	14	29	0
4	38	20	15	29	0
4	38	24	16	29	0
4	38	23	17	29	0
4	38	19	18	29	0
4	38	27	19	29	0
4	38	22	20	29	0
4	38	23	21	29	0
4	38	23	22	29	0
4	38	22	23	29	0
4	38	22	24	29	0
4	38	23	25	29	0
4	38	23	26	29	0
4	38	23	27	29	0
4	38	23	28	29	0
4	38	28	29	29	0
4	39	16	1	17	0
4	39	16	2	17	0
4	39	15	3	17	0
4	39	18	4	17	0
4	39	16	5	17	0
4	39	18	6	17	0
4	39	19	7	17	0
4	39	20	8	17	0
4	39	21	9	17	0
4	39	19	10	17	0
4	39	24	11	17	0
4	39	23	12	17	0
4	39	17	13	17	0
4	39	29	14	17	0
4	39	24	15	17	0
4	39	24	16	17	0
4	39	36	17	17	0
4	40	16	1	30	0
4	40	17	2	30	0
4	40	16	3	30	0
4	40	16	4	30	0
4	40	15	5	30	0
4	40	17	6	30	0
4	40	17	7	30	0
4	40	18	8	30	0
4	40	16	9	30	0
4	40	17	10	30	0
4	40	18	11	30	0
4	40	20	12	30	0
4	40	21	13	30	0
4	40	22	14	30	0
4	40	22	15	30	0
4	40	23	16	30	0
4	40	25	17	30	0
4	40	23	18	30	0
4	40	24	19	30	0
4	40	23	20	30	0
4	40	24	21	30	0
4	40	23	22	30	0
4	40	23	23	30	0
4	40	24	24	30	0
4	40	24	25	30	0
4	40	23	26	30	0
4	40	25	27	30	0
4	40	25	28	30	0
4	40	27	29	30	0
4	40	34	30	30	0
4	41	16	1	31	0
4	41	15	2	31	0
4	41	16	3	31	0
4	41	14	4	31	0
4	41	16	5	31	0
4	41	16	6	31	0
4	41	16	7	31	0
4	41	17	8	31	0
4	41	15	9	31	0
4	41	18	10	31	0
4	41	18	11	31	0
4	41	18	12	31	0
4	41	20	13	31	0
4	41	21	14	31	0
4	41	21	15	31	0
4	41	20	16	31	0
4	41	23	17	31	0
4	41	22	18	31	0
4	41	22	19	31	0
4	41	21	20	31	0
4	41	22	21	31	0
4	41	22	22	31	0
4	41	22	23	31	0
4	41	22	24	31	0
4	41	23	25	31	0
4	41	22	26	31	0
4	41	22	27	31	0
4	41	23	28	31	0
4	41	25	29	31	0
4	41	26	30	31	0
4	41	30	31	31	0
4	42	19	1	24	0
4	42	18	2	24	0
4	42	16	3	24	0
4	42	17	4	24	0
4	42	17	5	24	0
4	42	16	6	24	0
4	42	17	7	24	0
4	42	18	8	24	0
4	42	16	9	24	0
4	42	18	10	24	0
4	42	18	11	24	0
4	42	19	12	24	0
4	42	21	13	24	0
4	42	22	14	24	0
4	42	21	15	24	0
4	42	25	16	24	0
4	42	25	17	24	0
4	42	21	18	24	0
4	42	30	19	24	0
4	42	26	20	24	0
4	42	26	21	24	0
4	42	27	22	24	0
4	42	28	23	24	0
4	42	31	24	24	0
4	43	17	1	32	0
4	43	20	2	32	0
4	43	17	3	32	0
4	43	16	4	32	0
4	43	16	5	32	0
4	43	16	6	32	0
4	43	16	7	32	0
4	43	16	8	32	0
4	43	16	9	32	0
4	43	17	10	32	0
4	43	17	11	32	0
4	43	17	12	32	0
4	43	19	13	32	0
4	43	20	14	32	0
4	43	21	15	32	0
4	43	19	16	32	0
4	43	22	17	32	0
4	43	23	18	32	0
4	43	23	19	32	0
4	43	23	20	32	0
4	43	22	21	32	0
4	43	22	22	32	0
4	43	23	23	32	0
4	43	22	24	32	0
4	43	23	25	32	0
4	43	23	26	32	0
4	43	22	27	32	0
4	43	22	28	32	0
4	43	23	29	32	0
4	43	25	30	32	0
4	43	25	31	32	0
4	43	30	32	32	0
4	44	16	1	28	0
4	44	15	2	28	0
4	44	15	3	28	0
4	44	15	4	28	0
4	44	16	5	28	0
4	44	16	6	28	0
4	44	15	7	28	0
4	44	17	8	28	0
4	44	18	9	28	0
4	44	17	10	28	0
4	44	19	11	28	0
4	44	19	12	28	0
4	44	20	13	28	0
4	44	22	14	28	0
4	44	20	15	28	0
4	44	23	16	28	0
4	44	23	17	28	0
4	44	23	18	28	0
4	44	22	19	28	0
4	44	23	20	28	0
4	44	23	21	28	0
4	44	23	22	28	0
4	44	24	23	28	0
4	44	23	24	28	0
4	44	24	25	28	0
4	44	23	26	28	0
4	44	25	27	28	0
4	44	28	28	28	0
4	45	19	1	8	0
4	45	18	2	8	0
4	45	18	3	8	0
4	45	19	4	8	0
4	45	16	5	8	0
4	45	21	6	8	0
4	45	20	7	8	0
4	45	21	8	8	0
4	46	20	1	32	0
4	46	19	2	32	0
4	46	17	3	32	0
4	46	16	4	32	0
4	46	16	5	32	0
4	46	17	6	32	0
4	46	16	7	32	0
4	46	19	8	32	0
4	46	15	9	32	0
4	46	17	10	32	0
4	46	17	11	32	0
4	46	19	12	32	0
4	46	19	13	32	0
4	46	21	14	32	0
4	46	21	15	32	0
4	46	19	16	32	0
4	46	23	17	32	0
4	46	22	18	32	0
4	46	23	19	32	0
4	46	22	20	32	0
4	46	22	21	32	0
4	46	22	22	32	0
4	46	23	23	32	0
4	46	22	24	32	0
4	46	23	25	32	0
4	46	22	26	32	0
4	46	23	27	32	0
4	46	22	28	32	0
4	46	23	29	32	0
4	46	23	30	32	0
4	46	27	31	32	0
4	46	34	32	32	0
4	47	16	1	18	0
4	47	16	2	18	0
4	47	17	3	18	0
4	47	16	4	18	0
4	47	18	5	18	0
4	47	18	6	18	0
4	47	20	7	18	0
4	47	22	8	18	0
4	47	21	9	18	0
4	47	21	10	18	0
4	47	24	11	18	0
4	47	24	12	18	0
4	47	23	13	18	0
4	47	23	14	18	0
4	47	24	15	18	0
4	47	26	16	18	0
4	47	26	17	18	0
4	47	28	18	18	0
4	48	17	1	25	0
4	48	17	2	25	0
4	48	16	3	25	0
4	48	17	4	25	0
4	48	16	5	25	0
4	48	17	6	25	0
4	48	17	7	25	0
4	48	15	8	25	0
4	48	18	9	25	0
4	48	17	10	25	0
4	48	18	11	25	0
4	48	20	12	25	0
4	48	21	13	25	0
4	48	22	14	25	0
4	48	21	15	25	0
4	48	23	16	25	0
4	48	23	17	25	0
4	48	23	18	25	0
4	48	22	19	25	0
4	48	23	20	25	0
4	48	24	21	25	0
4	48	24	22	25	0
4	48	23	23	25	0
4	48	26	24	25	0
4	48	28	25	25	0
4	49	17	1	31	0
4	49	17	2	31	0
4	49	15	3	31	0
4	49	17	4	31	0
4	49	15	5	31	0
4	49	16	6	31	0
4	49	16	7	31	0
4	49	16	8	31	0
4	49	16	9	31	0
4	49	17	10	31	0
4	49	17	11	31	0
4	49	18	12	31	0
4	49	18	13	31	0
4	49	20	14	31	0
4	49	20	15	31	0
4	49	20	16	31	0
4	49	22	17	31	0
4	49	22	18	31	0
4	49	22	19	31	0
4	49	22	20	31	0
4	49	21	21	31	0
4	49	22	22	31	0
4	49	22	23	31	0
4	49	22	24	31	0
4	49	22	25	31	0
4	49	21	26	31	0
4	49	21	27	31	0
4	49	22	28	31	0
4	49	23	29	31	0
4	49	24	30	31	0
4	49	25	31	31	0
4	50	18	1	29	0
4	50	17	2	29	0
4	50	17	3	29	0
4	50	16	4	29	0
4	50	17	5	29	0
4	50	17	6	29	0
4	50	14	7	29	0
4	50	19	8	29	0
4	50	17	9	29	0
4	50	17	10	29	0
4	50	18	11	29	0
4	50	18	12	29	0
4	50	21	13	29	0
4	50	21	14	29	0
4	50	19	15	29	0
4	50	22	16	29	0
4	50	23	17	29	0
4	50	23	18	29	0
4	50	23	19	29	0
4	50	22	20	29	0
4	50	24	21	29	0
4	50	23	22	29	0
4	50	24	23	29	0
4	50	24	24	29	0
4	50	23	25	29	0
4	50	24	26	29	0
4	50	24	27	29	0
4	50	27	28	29	0
4	50	30	29	29	0
4	51	18	1	8	0
4	51	18	2	8	0
4	51	18	3	8	0
4	51	18	4	8	0
4	51	20	5	8	0
4	51	19	6	8	0
4	51	19	7	8	0
4	51	20	8	8	0
4	52	20	1	23	0
4	52	19	2	23	0
4	52	17	3	23	0
4	52	17	4	23	0
4	52	17	5	23	0
4	52	17	6	23	0
4	52	17	7	23	0
4	52	17	8	23	0
4	52	17	9	23	0
4	52	18	10	23	0
4	52	20	11	23	0
4	52	20	12	23	0
4	52	21	13	23	0
4	52	20	14	23	0
4	52	22	15	23	0
4	52	24	16	23	0
4	52	23	17	23	0
4	52	22	18	23	0
4	52	24	19	23	0
4	52	25	20	23	0
4	52	26	21	23	0
4	52	28	22	23	0
4	52	29	23	23	0
4	53	19	1	11	0
4	53	18	2	11	0
4	53	17	3	11	0
4	53	16	4	11	0
4	53	17	5	11	0
4	53	16	6	11	0
4	53	17	7	11	0
4	53	15	8	11	0
4	53	17	9	11	0
4	53	17	10	11	0
4	53	17	11	11	0
4	54	15	1	28	0
4	54	17	2	28	0
4	54	19	3	28	0
4	54	13	4	28	0
4	54	15	5	28	0
4	54	19	6	28	0
4	54	13	7	28	0
4	54	17	8	28	0
4	54	16	9	28	0
4	54	18	10	28	0
4	54	18	11	28	0
4	54	19	12	28	0
4	54	20	13	28	0
4	54	18	14	28	0
4	54	22	15	28	0
4	54	22	16	28	0
4	54	21	17	28	0
4	54	22	18	28	0
4	54	22	19	28	0
4	54	21	20	28	0
4	54	23	21	28	0
4	54	23	22	28	0
4	54	22	23	28	0
4	54	23	24	28	0
4	54	24	25	28	0
4	54	25	26	28	0
4	54	26	27	28	0
4	54	33	28	28	0
4	55	18	1	29	0
4	55	16	2	29	0
4	55	17	3	29	0
4	55	16	4	29	0
4	55	17	5	29	0
4	55	16	6	29	0
4	55	16	7	29	0
4	55	16	8	29	0
4	55	16	9	29	0
4	55	17	10	29	0
4	55	18	11	29	0
4	55	18	12	29	0
4	55	19	13	29	0
4	55	20	14	29	0
4	55	18	15	29	0
4	55	22	16	29	0
4	55	21	17	29	0
4	55	22	18	29	0
4	55	22	19	29	0
4	55	21	20	29	0
4	55	22	21	29	0
4	55	22	22	29	0
4	55	22	23	29	0
4	55	21	24	29	0
4	55	23	25	29	0
4	55	23	26	29	0
4	55	23	27	29	0
4	55	24	28	29	0
4	55	26	29	29	0
4	56	15	1	19	0
4	56	17	2	19	0
4	56	17	3	19	0
4	56	16	4	19	0
4	56	16	5	19	0
4	56	17	6	19	0
4	56	17	7	19	0
4	56	17	8	19	0
4	56	18	9	19	0
4	56	18	10	19	0
4	56	19	11	19	0
4	56	21	12	19	0
4	56	21	13	19	0
4	56	20	14	19	0
4	56	23	15	19	0
4	56	25	16	19	0
4	56	20	17	19	0
4	56	29	18	19	0
4	56	25	19	19	0
4	57	16	1	21	0
4	57	17	2	21	0
4	57	19	3	21	0
4	57	13	4	21	0
4	57	16	5	21	0
4	57	18	6	21	0
4	57	14	7	21	0
4	57	17	8	21	0
4	57	17	9	21	0
4	57	18	10	21	0
4	57	18	11	21	0
4	57	20	12	21	0
4	57	21	13	21	0
4	57	19	14	21	0
4	57	23	15	21	0
4	57	23	16	21	0
4	57	23	17	21	0
4	57	24	18	21	0
4	57	24	19	21	0
4	57	26	20	21	0
4	57	29	21	21	0
4	58	28	1	21	0
4	58	23	2	21	0
4	58	21	3	21	0
4	58	19	4	21	0
4	58	21	5	21	0
4	58	17	6	21	0
4	58	20	7	21	0
4	58	19	8	21	0
4	58	21	9	21	0
4	58	21	10	21	0
4	58	23	11	21	0
4	58	21	12	21	0
4	58	25	13	21	0
4	58	25	14	21	0
4	58	26	15	21	0
4	58	25	16	21	0
4	58	27	17	21	0
4	58	29	18	21	0
4	58	30	19	21	0
4	58	33	20	21	0
4	58	46	21	21	0
4	59	23	1	19	0
4	59	20	2	19	0
4	59	20	3	19	0
4	59	19	4	19	0
4	59	17	5	19	0
4	59	16	6	19	0
4	59	18	7	19	0
4	59	18	8	19	0
4	59	17	9	19	0
4	59	18	10	19	0
4	59	18	11	19	0
4	59	19	12	19	0
4	59	20	13	19	0
4	59	19	14	19	0
4	59	21	15	19	0
4	59	23	16	19	0
4	59	21	17	19	0
4	59	31	18	19	0
4	59	35	19	19	0
4	60	13	1	4	0
4	60	16	2	4	0
4	60	16	3	4	0
4	60	15	4	4	0
4	61	17	1	14	0
4	61	19	2	14	0
4	61	21	3	14	0
4	61	21	4	14	0
4	61	20	5	14	0
4	61	22	6	14	0
4	61	22	7	14	0
4	61	23	8	14	0
4	61	22	9	14	0
4	61	23	10	14	0
4	61	24	11	14	0
4	61	24	12	14	0
4	61	25	13	14	0
4	61	27	14	14	0
4	62	18	1	23	0
4	62	16	2	23	0
4	62	16	3	23	0
4	62	17	4	23	0
4	62	16	5	23	0
4	62	16	6	23	0
4	62	15	7	23	0
4	62	18	8	23	0
4	62	16	9	23	0
4	62	17	10	23	0
4	62	17	11	23	0
4	62	18	12	23	0
4	62	19	13	23	0
4	62	19	14	23	0
4	62	20	15	23	0
4	62	20	16	23	0
4	62	22	17	23	0
4	62	22	18	23	0
4	62	22	19	23	0
4	62	23	20	23	0
4	62	24	21	23	0
4	62	26	22	23	0
4	62	28	23	23	0
4	63	22	1	16	0
4	63	21	2	16	0
4	63	19	3	16	0
4	63	19	4	16	0
4	63	19	5	16	0
4	63	18	6	16	0
4	63	19	7	16	0
4	63	20	8	16	0
4	63	20	9	16	0
4	63	22	10	16	0
4	63	24	11	16	0
4	63	23	12	16	0
4	63	27	13	16	0
4	63	29	14	16	0
4	63	30	15	16	0
4	63	42	16	16	0
4	64	16	1	28	0
4	64	15	2	28	0
4	64	15	3	28	0
4	64	15	4	28	0
4	64	18	5	28	0
4	64	14	6	28	0
4	64	15	7	28	0
4	64	16	8	28	0
4	64	16	9	28	0
4	64	15	10	28	0
4	64	17	11	28	0
4	64	16	12	28	0
4	64	18	13	28	0
4	64	19	14	28	0
4	64	20	15	28	0
4	64	20	16	28	0
4	64	19	17	28	0
4	64	22	18	28	0
4	64	22	19	28	0
4	64	22	20	28	0
4	64	21	21	28	0
4	64	22	22	28	0
4	64	22	23	28	0
4	64	22	24	28	0
4	64	24	25	28	0
4	64	23	26	28	0
4	64	25	27	28	0
4	64	26	28	28	0
4	65	19	1	20	0
4	65	19	2	20	0
4	65	18	3	20	0
4	65	18	4	20	0
4	65	18	5	20	0
4	65	17	6	20	0
4	65	17	7	20	0
4	65	19	8	20	0
4	65	19	9	20	0
4	65	23	10	20	0
4	65	24	11	20	0
4	65	22	12	20	0
4	65	25	13	20	0
4	65	25	14	20	0
4	65	25	15	20	0
4	65	24	16	20	0
4	65	26	17	20	0
4	65	27	18	20	0
4	65	29	19	20	0
4	65	31	20	20	0
4	66	20	1	23	0
4	66	17	2	23	0
4	66	19	3	23	0
4	66	18	4	23	0
4	66	20	5	23	0
4	66	17	6	23	0
4	66	18	7	23	0
4	66	17	8	23	0
4	66	19	9	23	0
4	66	19	10	23	0
4	66	19	11	23	0
4	66	20	12	23	0
4	66	21	13	23	0
4	66	21	14	23	0
4	66	20	15	23	0
4	66	23	16	23	0
4	66	21	17	23	0
4	66	22	18	23	0
4	66	22	19	23	0
4	66	22	20	23	0
4	66	23	21	23	0
4	66	25	22	23	0
4	66	27	23	23	0
4	67	16	1	24	0
4	67	17	2	24	0
4	67	16	3	24	0
4	67	16	4	24	0
4	67	16	5	24	0
4	67	16	6	24	0
4	67	17	7	24	0
4	67	16	8	24	0
4	67	16	9	24	0
4	67	18	10	24	0
4	67	18	11	24	0
4	67	19	12	24	0
4	67	20	13	24	0
4	67	19	14	24	0
4	67	22	15	24	0
4	67	22	16	24	0
4	67	21	17	24	0
4	67	22	18	24	0
4	67	22	19	24	0
4	67	22	20	24	0
4	67	23	21	24	0
4	67	24	22	24	0
4	67	25	23	24	0
4	67	32	24	24	0
4	68	19	1	23	0
4	68	17	2	23	0
4	68	18	3	23	0
4	68	16	4	23	0
4	68	17	5	23	0
4	68	17	6	23	0
4	68	16	7	23	0
4	68	17	8	23	0
4	68	16	9	23	0
4	68	17	10	23	0
4	68	18	11	23	0
4	68	18	12	23	0
4	68	19	13	23	0
4	68	20	14	23	0
4	68	19	15	23	0
4	68	22	16	23	0
4	68	22	17	23	0
4	68	22	18	23	0
4	68	23	19	23	0
4	68	23	20	23	0
4	68	24	21	23	0
4	68	27	22	23	0
4	68	28	23	23	0
4	69	15	1	14	0
4	69	17	2	14	0
4	69	16	3	14	0
4	69	18	4	14	0
4	69	17	5	14	0
4	69	21	6	14	0
4	69	20	7	14	0
4	69	21	8	14	0
4	69	21	9	14	0
4	69	25	10	14	0
4	69	25	11	14	0
4	69	25	12	14	0
4	69	25	13	14	0
4	69	27	14	14	0
4	70	15	1	20	0
4	70	13	2	20	0
4	70	18	3	20	0
4	70	16	4	20	0
4	70	15	5	20	0
4	70	16	6	20	0
4	70	17	7	20	0
4	70	17	8	20	0
4	70	18	9	20	0
4	70	18	10	20	0
4	70	20	11	20	0
4	70	21	12	20	0
4	70	19	13	20	0
4	70	22	14	20	0
4	70	22	15	20	0
4	70	23	16	20	0
4	70	22	17	20	0
4	70	24	18	20	0
4	70	27	19	20	0
4	70	32	20	20	0
4	71	22	1	23	0
4	71	20	2	23	0
4	71	18	3	23	0
4	71	18	4	23	0
4	71	17	5	23	0
4	71	17	6	23	0
4	71	18	7	23	0
4	71	17	8	23	0
4	71	18	9	23	0
4	71	18	10	23	0
4	71	19	11	23	0
4	71	20	12	23	0
4	71	21	13	23	0
4	71	22	14	23	0
4	71	21	15	23	0
4	71	24	16	23	0
4	71	25	17	23	0
4	71	23	18	23	0
4	71	24	19	23	0
4	71	25	20	23	0
4	71	26	21	23	0
4	71	27	22	23	0
4	71	31	23	23	0
4	72	15	1	20	0
4	72	15	2	20	0
4	72	16	3	20	0
4	72	15	4	20	0
4	72	16	5	20	0
4	72	17	6	20	0
4	72	17	7	20	0
4	72	19	8	20	0
4	72	18	9	20	0
4	72	18	10	20	0
4	72	21	11	20	0
4	72	22	12	20	0
4	72	21	13	20	0
4	72	21	14	20	0
4	72	23	15	20	0
4	72	22	16	20	0
4	72	23	17	20	0
4	72	24	18	20	0
4	72	25	19	20	0
4	72	29	20	20	0
4	73	16	1	20	0
4	73	16	2	20	0
4	73	14	3	20	0
4	73	19	4	20	0
4	73	16	5	20	0
4	73	19	6	20	0
4	73	19	7	20	0
4	73	20	8	20	0
4	73	22	9	20	0
4	73	20	10	20	0
4	73	23	11	20	0
4	73	22	12	20	0
4	73	24	13	20	0
4	73	23	14	20	0
4	73	23	15	20	0
4	73	25	16	20	0
4	73	26	17	20	0
4	73	28	18	20	0
4	73	31	19	20	0
4	73	40	20	20	0
4	74	16	1	15	0
4	74	16	2	15	0
4	74	17	3	15	0
4	74	17	4	15	0
4	74	18	5	15	0
4	74	18	6	15	0
4	74	21	7	15	0
4	74	21	8	15	0
4	74	20	9	15	0
4	74	25	10	15	0
4	74	25	11	15	0
4	74	26	12	15	0
4	74	26	13	15	0
4	74	28	14	15	0
4	74	32	15	15	0
4	75	16	1	14	0
4	75	15	2	14	0
4	75	15	3	14	0
4	75	18	4	14	0
4	75	17	5	14	0
4	75	17	6	14	0
4	75	20	7	14	0
4	75	20	8	14	0
4	75	21	9	14	0
4	75	19	10	14	0
4	75	23	11	14	0
4	75	26	12	14	0
4	75	26	13	14	0
4	75	34	14	14	0
4	76	15	1	19	0
4	76	16	2	19	0
4	76	16	3	19	0
4	76	15	4	19	0
4	76	16	5	19	0
4	76	17	6	19	0
4	76	18	7	19	0
4	76	18	8	19	0
4	76	20	9	19	0
4	76	20	10	19	0
4	76	20	11	19	0
4	76	22	12	19	0
4	76	22	13	19	0
4	76	22	14	19	0
4	76	22	15	19	0
4	76	23	16	19	0
4	76	24	17	19	0
4	76	25	18	19	0
4	76	27	19	19	0
4	77	19	1	18	0
4	77	19	2	18	0
4	77	19	3	18	0
4	77	20	4	18	0
4	77	18	5	18	0
4	77	18	6	18	0
4	77	19	7	18	0
4	77	19	8	18	0
4	77	20	9	18	0
4	77	20	10	18	0
4	77	21	11	18	0
4	77	23	12	18	0
4	77	24	13	18	0
4	77	22	14	18	0
4	77	25	15	18	0
4	77	26	16	18	0
4	77	27	17	18	0
4	77	30	18	18	0
4	78	15	1	23	0
4	78	15	2	23	0
4	78	12	3	23	0
4	78	18	4	23	0
4	78	16	5	23	0
4	78	15	6	23	0
4	78	16	7	23	0
4	78	17	8	23	0
4	78	16	9	23	0
4	78	17	10	23	0
4	78	19	11	23	0
4	78	20	12	23	0
4	78	20	13	23	0
4	78	19	14	23	0
4	78	23	15	23	0
4	78	22	16	23	0
4	78	22	17	23	0
4	78	23	18	23	0
4	78	23	19	23	0
4	78	24	20	23	0
4	78	26	21	23	0
4	78	27	22	23	0
4	78	37	23	23	0
4	79	13	1	22	0
4	79	15	2	22	0
4	79	16	3	22	0
4	79	14	4	22	0
4	79	14	5	22	0
4	79	15	6	22	0
4	79	16	7	22	0
4	79	14	8	22	0
4	79	16	9	22	0
4	79	16	10	22	0
4	79	18	11	22	0
4	79	17	12	22	0
4	79	19	13	22	0
4	79	20	14	22	0
4	79	18	15	22	0
4	79	22	16	22	0
4	79	22	17	22	0
4	79	21	18	22	0
4	79	23	19	22	0
4	79	23	20	22	0
4	79	25	21	22	0
4	79	26	22	22	0
4	80	15	1	20	0
4	80	15	2	20	0
4	80	13	3	20	0
4	80	18	4	20	0
4	80	15	5	20	0
4	80	15	6	20	0
4	80	16	7	20	0
4	80	15	8	20	0
4	80	17	9	20	0
4	80	17	10	20	0
4	80	17	11	20	0
4	80	19	12	20	0
4	80	20	13	20	0
4	80	20	14	20	0
4	80	20	15	20	0
4	80	22	16	20	0
4	80	22	17	20	0
4	80	24	18	20	0
4	80	23	19	20	0
4	80	28	20	20	0
4	81	15	1	21	0
4	81	16	2	21	0
4	81	16	3	21	0
4	81	14	4	21	0
4	81	15	5	21	0
4	81	16	6	21	0
4	81	15	7	21	0
4	81	15	8	21	0
4	81	16	9	21	0
4	81	16	10	21	0
4	81	17	11	21	0
4	81	17	12	21	0
4	81	17	13	21	0
4	81	19	14	21	0
4	81	20	15	21	0
4	81	20	16	21	0
4	81	19	17	21	0
4	81	22	18	21	0
4	81	22	19	21	0
4	81	22	20	21	0
4	81	24	21	21	0
4	82	16	1	20	0
4	82	18	2	20	0
4	82	15	3	20	0
4	82	16	4	20	0
4	82	15	5	20	0
4	82	16	6	20	0
4	82	15	7	20	0
4	82	16	8	20	0
4	82	16	9	20	0
4	82	16	10	20	0
4	82	15	11	20	0
4	82	17	12	20	0
4	82	17	13	20	0
4	82	18	14	20	0
4	82	19	15	20	0
4	82	20	16	20	0
4	82	18	17	20	0
4	82	22	18	20	0
4	82	22	19	20	0
4	82	25	20	20	0
4	83	15	1	11	0
4	83	16	2	11	0
4	83	13	3	11	0
4	83	18	4	11	0
4	83	16	5	11	0
4	83	15	6	11	0
4	83	20	7	11	0
4	83	17	8	11	0
4	83	21	9	11	0
4	83	18	10	11	0
4	83	22	11	11	0
4	84	15	1	18	0
4	84	16	2	18	0
4	84	16	3	18	0
4	84	17	4	18	0
4	84	16	5	18	0
4	84	17	6	18	0
4	84	15	7	18	0
4	84	17	8	18	0
4	84	16	9	18	0
4	84	18	10	18	0
4	84	18	11	18	0
4	84	18	12	18	0
4	84	20	13	18	0
4	84	18	14	18	0
4	84	21	15	18	0
4	84	22	16	18	0
4	84	22	17	18	0
4	84	25	18	18	0
4	85	15	1	19	0
4	85	15	2	19	0
4	85	17	3	19	0
4	85	17	4	19	0
4	85	17	5	19	0
4	85	17	6	19	0
4	85	17	7	19	0
4	85	16	8	19	0
4	85	17	9	19	0
4	85	17	10	19	0
4	85	17	11	19	0
4	85	17	12	19	0
4	85	18	13	19	0
4	85	20	14	19	0
4	85	17	15	19	0
4	85	20	16	19	0
4	85	21	17	19	0
4	85	20	18	19	0
4	85	21	19	19	0
4	86	16	1	11	0
4	86	15	2	11	0
4	86	16	3	11	0
4	86	16	4	11	0
4	86	16	5	11	0
4	86	16	6	11	0
4	86	18	7	11	0
4	86	19	8	11	0
4	86	20	9	11	0
4	86	21	10	11	0
4	86	20	11	11	0
4	87	18	1	19	0
4	87	18	2	19	0
4	87	18	3	19	0
4	87	18	4	19	0
4	87	18	5	19	0
4	87	17	6	19	0
4	87	17	7	19	0
4	87	17	8	19	0
4	87	19	9	19	0
4	87	19	10	19	0
4	87	20	11	19	0
4	87	20	12	19	0
4	87	19	13	19	0
4	87	23	14	19	0
4	87	23	15	19	0
4	87	22	16	19	0
4	87	23	17	19	0
4	87	24	18	19	0
4	87	30	19	19	0
4	88	15	1	18	0
4	88	17	2	18	0
4	88	15	3	18	0
4	88	16	4	18	0
4	88	17	5	18	0
4	88	16	6	18	0
4	88	17	7	18	0
4	88	16	8	18	0
4	88	16	9	18	0
4	88	18	10	18	0
4	88	19	11	18	0
4	88	19	12	18	0
4	88	21	13	18	0
4	88	19	14	18	0
4	88	23	15	18	0
4	88	24	16	18	0
4	88	24	17	18	0
4	88	29	18	18	0
4	89	15	1	18	0
4	89	17	2	18	0
4	89	17	3	18	0
4	89	17	4	18	0
4	89	17	5	18	0
4	89	17	6	18	0
4	89	16	7	18	0
4	89	17	8	18	0
4	89	16	9	18	0
4	89	17	10	18	0
4	89	18	11	18	0
4	89	20	12	18	0
4	89	20	13	18	0
4	89	18	14	18	0
4	89	22	15	18	0
4	89	22	16	18	0
4	89	22	17	18	0
4	89	25	18	18	0
4	90	17	1	10	0
4	90	17	2	10	0
4	90	18	3	10	0
4	90	18	4	10	0
4	90	18	5	10	0
4	90	17	6	10	0
4	90	18	7	10	0
4	90	17	8	10	0
4	90	18	9	10	0
4	90	19	10	10	0
4	91	17	1	13	0
4	91	15	2	13	0
4	91	17	3	13	0
4	91	16	4	13	0
4	91	17	5	13	0
4	91	17	6	13	0
4	91	18	7	13	0
4	91	19	8	13	0
4	91	21	9	13	0
4	91	21	10	13	0
4	91	23	11	13	0
4	91	26	12	13	0
4	91	29	13	13	0
4	92	21	1	11	0
4	92	20	2	11	0
4	92	19	3	11	0
4	92	22	4	11	0
4	92	22	5	11	0
4	92	20	6	11	0
4	92	23	7	11	0
4	92	25	8	11	0
4	92	25	9	11	0
4	92	34	10	11	0
4	92	45	11	11	0
4	93	14	1	16	0
4	93	15	2	16	0
4	93	18	3	16	0
4	93	16	4	16	0
4	93	18	5	16	0
4	93	19	6	16	0
4	93	18	7	16	0
4	93	20	8	16	0
4	93	22	9	16	0
4	93	24	10	16	0
4	93	23	11	16	0
4	93	26	12	16	0
4	93	29	13	16	0
4	93	27	14	16	0
4	93	30	15	16	0
4	93	35	16	16	0
4	94	20	1	9	0
4	94	20	2	9	0
4	94	23	3	9	0
4	94	23	4	9	0
4	94	28	5	9	0
4	94	29	6	9	0
4	94	30	7	9	0
4	94	29	8	9	0
4	94	36	9	9	0
4	95	17	1	10	0
4	95	19	2	10	0
4	95	10	3	10	0
4	95	14	4	10	0
4	95	17	5	10	0
4	95	16	6	10	0
4	95	16	7	10	0
4	95	18	8	10	0
4	95	17	9	10	0
4	95	20	10	10	0
4	96	16	1	22	0
4	96	13	2	22	0
4	96	15	3	22	0
4	96	15	4	22	0
4	96	15	5	22	0
4	96	15	6	22	0
4	96	14	7	22	0
4	96	16	8	22	0
4	96	17	9	22	0
4	96	17	10	22	0
4	96	18	11	22	0
4	96	18	12	22	0
4	96	20	13	22	0
4	96	21	14	22	0
4	96	20	15	22	0
4	96	23	16	22	0
4	96	23	17	22	0
4	96	23	18	22	0
4	96	24	19	22	0
4	96	24	20	22	0
4	96	25	21	22	0
4	96	27	22	22	0
4	97	19	1	8	0
4	97	20	2	8	0
4	97	21	3	8	0
4	97	24	4	8	0
4	97	23	5	8	0
4	97	28	6	8	0
4	97	34	7	8	0
4	97	45	8	8	0
4	98	24	1	7	0
4	98	19	2	7	0
4	98	17	3	7	0
4	98	18	4	7	0
4	98	17	5	7	0
4	98	19	6	7	0
4	98	16	7	7	0
4	99	16	1	19	0
4	99	16	2	19	0
4	99	18	3	19	0
4	99	16	4	19	0
4	99	17	5	19	0
4	99	13	6	19	0
4	99	19	7	19	0
4	99	17	8	19	0
4	99	19	9	19	0
4	99	18	10	19	0
4	99	20	11	19	0
4	99	21	12	19	0
4	99	19	13	19	0
4	99	22	14	19	0
4	99	23	15	19	0
4	99	24	16	19	0
4	99	24	17	19	0
4	99	26	18	19	0
4	99	32	19	19	0
4	100	14	1	19	0
4	100	16	2	19	0
4	100	16	3	19	0
4	100	15	4	19	0
4	100	16	5	19	0
4	100	16	6	19	0
4	100	16	7	19	0
4	100	16	8	19	0
4	100	18	9	19	0
4	100	19	10	19	0
4	100	19	11	19	0
4	100	18	12	19	0
4	100	22	13	19	0
4	100	21	14	19	0
[truncated: 3,821 more rows]
