# Supplementary material for: A robust and tunable mitotic oscillator in artificial cells
Source: eLife. 2018 Apr 5;7:e33549. doi: 10.7554/eLife.33549 (PMC5922972; doi:10.7554/eLife.33549)
Supplement: Source code 1. [file elife-33549-code1.zip]

Archive with 7 entries (6 files):
- Figure1-source code 1/
- Figure1-source code 1/.DS_Store
- Figure1-source code 1/eig2image.m
- Figure1-source code 1/Figure1-source code 1.m
- Figure1-source code 1/FrangiFilter2D.m
- Figure1-source code 1/Hessian2D.m
- Figure1-source code 1/loadtiff.m
