# Supplementary material for: A robust and tunable mitotic oscillator in artificial cells
Source: eLife. 2018 Apr 5;7:e33549. doi: 10.7554/eLife.33549 (PMC5922972; doi:10.7554/eLife.33549)
Supplement: Source code 1. [file elife-33549-code1.zip › Figure1-source code 1/Figure1-source code 1.m]

%segment and track a four channel image to get intensity profiles
A=loadtiff('Fig1C_raw.tif');
nChannel=4;%number of channel
nStack=8;%number of z-stack
intMax=4095;%maximum intensity number
nTime=4160;%total number of frames
dropPos=184;%position for droplet detection
A=double(A)/intMax;%normalized image
A1=A(:,:,1:nChannel:nTime);%first channel
A2=A(:,:,2:nChannel:nTime);%second channel
A3=A(:,:,3:nChannel:nTime);%third channel
A4=A(:,:,4:nChannel:nTime);%fourth channel
clear A
lineOptions = ...
    struct('FrangiScaleRange', [1 4], 'FrangiScaleRatio', 1, ...
    'FrangiBetaOne', 0.2, 'FrangiBetaTwo', 0.08, 'verbose',0,'BlackWhite',0);
% hessian filter for line enhancement

nucOptions = ...
    struct('ScaleRange', [2 12], 'ScaleRatio', 2, ...
    'Alpha', 0.2,'Gamma',0.1,...
     'TargetSize',10,'verbose',true,'BlackWhite',true);
%hessian filter for circle enhancement

conto=zeros([size(A4,1),size(A4,2),size(A4,3)/nStack,nStack]);%4d stack
for i=1:nStack
  conto(:,:,:,i)=A4(:,:,i:nStack:end);
end
conto=permute(conto,[1,2,4,3]);

%select best z stack using intersection image
idplate=zeros(nTime/nChannel/nStack,1);
for i=1:nTime/nChannel/nStack

    temp=squeeze(conto(:,dropPos,:,i));
    temp2=sum(temp<(0.1-i/2000));
    
    pos=find(temp2>0, 1, 'last' );
    if ~isempty(pos)
        idplate(i)=pos;
    else
        idplate(i)=1;
    end
end
idplate=medfilt1(medfilt1(idplate));
%idplate(idplate>4)=idplate(idplate>4)-3;

%selected 2d plane for segmentation
cont=zeros([size(A4,1),size(A4,2),size(A4,3)/nStack]);
for i=1:nTime/nChannel/nStack
    cont(:,:,i)=squeeze(conto(:,:,idplate(i),i));
end

%enhancing lines
disp('segmenting droplets, frames ')

for i=1:nTime/nChannel/nStack
    temp=cont(:,:,i);
    fl(:,:,i)=(FrangiFilter2D(1-temp,lineOptions)); 
    if mod(i,10)==0
        disp(i)
    end
end

fl2=zeros(size(fl));%nuclear images
f3=zeros([size(fl),3]);%synthetic image
f3=permute(f3,[1 2 4 3]);
disp('segmenting nuclear, frames ')

%find nuclear markers and produce sythetic mask
for i=1:nTime/nChannel/nStack
    fl2(:,:,i)=bwareaopen(bwmorph(imbinarize(fl(:,:,i),0.05),'skel',inf),20);
    [centers,radii] = imfindcircles(fl2(:,:,i),[110,130],'Sensitivity',0.999);
    I=cat(3,fl(:,:,i),fl(:,:,i),zeros(size(fl(:,:,i))));
    f3(:,:,:,i) = insertShape(I,'FilledCircle',[centers(1,:), radii(1)],'Color',[255,255,255]);
end
%channel2 nuclear area
conto2=zeros([size(A4,1),size(A4,2),size(A4,3)/nStack,nStack]);
for i=1:nStack
  conto2(:,:,:,i)=A2(:,:,i:nStack:end);
end
conto2=permute(conto2,[1,2,4,3]);

%channel1 nuclear area
conto1=zeros([size(A1,1),size(A1,2),size(A1,3)/nStack,nStack]);
for i=1:nStack
  conto1(:,:,:,i)=A1(:,:,i:nStack:end);
end
conto1=permute(conto1,[1,2,4,3]);

%channel3 nuclear area
conto3=zeros([size(A4,1),size(A4,2),size(A4,3)/nStack,nStack]);
for i=1:nStack
  conto3(:,:,:,i)=A3(:,:,i:nStack:end);
end
conto3=permute(conto3,[1,2,4,3]);
%nuclear segmentation using droplet mask
marker=squeeze(f3(:,:,3,:));%nuclear marker
nucmp=squeeze(max(conto2,[],3));%nuclear channel
conto3=squeeze(max(conto3,[],3));%mCherry channel
conto1=squeeze(max(conto1,[],3));%DNA channel
nucArea=[];nucPos=[];hoeArea=[];hoeInt=[];hoeMax=[];meanInt=[];dopPos=[];
nucout=zeros([size(conto1,1),size(conto1,2),130]);%for nuclear segmentation
for i=1:nTime/nChannel/nStack
    temp=nucmp(:,:,i);
    temp=temp./max(temp(:));    
    temp=medfilt2(temp);
    temp=temp-imopen(temp,strel('disk',65));
    temp=temp.*marker(:,:,i)/255;
    ntemp=bwareaopen(temp>0.2,30);
    nucout(:,:,i)=ntemp;
    r2=regionprops(ntemp);
    if ~isempty(r2)
        nucArea(i)=r2.Area;
        nucPos(i,:)=r2.Centroid;
        
        temp=conto1(:,:,i);
        temp=temp./max(temp(:)).*ntemp;
        r1=regionprops(ntemp,temp,'MeanIntensity');
        hoeInt(i)=r1.MeanIntensity;
        r1=regionprops(ntemp,temp,'MaxIntensity');
        hoeMax(i)=r1.MaxIntensity;
        hoeArea(i)=r2.Area;        
    else
        temp=conto1(:,:,i);
        temp=medfilt2(temp);
        temp=temp-imopen(temp,strel('disk',45));
        temp=temp./max(temp(:)).*marker(:,:,i)/255;
        temp=medfilt2(temp);        
        temp2=imbinarize(temp,0.2);
        temp2=bwareaopen(temp2>0.2,30);
        r1=regionprops(temp2);
        
        hoeArea(i)=r1.Area;
        r1=regionprops(temp2,temp,'MeanIntensity');
        hoeInt(i)=r1.MeanIntensity;
        r1=regionprops(temp2,temp,'MaxIntensity');
        hoeMax(i)=r1.MaxIntensity;
    end
    temp=conto3(:,:,i);
    temp=temp./max(temp(:));    
    
    r3=regionprops(marker(:,:,i)>0,temp,'MeanIntensity');
    meanInt(i)=r3.MeanIntensity;
    r3=regionprops(marker(:,:,i)>0);
    dopPos(i,:)=r3.Centroid;
    
%     figure(1)
%     imagesc(ntemp)
%     figure(2)
%     imagesc(nucmp(:,:,i))
%     figure(4)
%     imagesc(conto1(:,:,i))
    
    disp(i)
end


figure
yyaxis left
plot(8:nStack:640,log10(hoeArea(1:80)))
hold on
plot(8:nStack:640,log10(nucArea(1:80)),'og')
ylabel('Relative Area (log10)')
yyaxis right
plot(8:nStack:640,meanInt(1:80),'r--')
ylabel('Relative Intensity')
xlabel('Time(min)')
legend('Nuclear Area','DNA Area','Securin-mCherry')
