# Supplementary material for: A robust and tunable mitotic oscillator in artificial cells
Source: eLife. 2018 Apr 5;7:e33549. doi: 10.7554/eLife.33549 (PMC5922972; doi:10.7554/eLife.33549)
Supplement: Source code 2. [file elife-33549-code2.zip]

Archive with 8 entries (7 files):
- Figure2-source code 1/
- Figure2-source code 1/.DS_Store
- Figure2-source code 1/area2v.m
- Figure2-source code 1/meta_fig2de.mat
- Figure2-source code 1/meta_fig2fg.mat
- Figure2-source code 1/plotfig2de.m
- Figure2-source code 1/plotfig2fg.m
- Figure2-source code 1/running_percentile.m
