# Supplementary material for: A robust and tunable mitotic oscillator in artificial cells
Source: eLife. 2018 Apr 5;7:e33549. doi: 10.7554/eLife.33549 (PMC5922972; doi:10.7554/eLife.33549)
Supplement: Source code 2. [file elife-33549-code2.zip › Figure2-source code 1/area2v.m]

%This function calculates droplets volume from slice areas.
function y=area2v(x)
x=x*29.333;%resolutions for current settings
h=100;%chamber height for current settings
r=sqrt(x./pi);
idx=r<h/2;%radius for droplet

y=pi*r.^3*4/3.*(idx)+pi*(h*r.*r-r*h*h+5/12*h^3+pi/4*(r*h*h-0.5*h^3)).*(~idx);
% 
% id=sqrt(x./pi)<50;
% y=pi*(x/pi).^(3/2)*4/3.*id;
% r=sqrt(x./pi);
% 
% y=y.*(id)+(pi*(h*r.*r-r*h*h+5/12*h^3+pi/4*(r*h*h-0.5*h^3))).*(~id);
%  
% 
