# Supplementary material for: A robust and tunable mitotic oscillator in artificial cells
Source: eLife. 2018 Apr 5;7:e33549. doi: 10.7554/eLife.33549 (PMC5922972; doi:10.7554/eLife.33549)
Supplement: Source code 2. [file elife-33549-code2.zip › Figure2-source code 1/plotfig2de.m]

load('meta_fig2de')
cbc=[-1,-1,-1,0,0,-1,3,3,5,8,8,10,10,10];%cyclin concentration for different position
countcbc=[-1,-1,-1,0,0,-1,1,1,2,3,3,4,4,4]+1;%sequence of bins
frameRate=8;%8min per frame
figure
scatter(countcbc(t1.exp)+0.4*rand(size(t1.exp))'-0.2,t1.period2*frameRate)
hold on
errorbar(1:max(countcbc),grpstats(t1.period2*frameRate,countcbc(t1.exp)),...
    grpstats(t1.period2*frameRate,countcbc(t1.exp),'mad'),'--')
xticks([1,2,3,4,5])
xticklabels([0,3,5,8,10])
xlabel('cyclinB')
ylabel('Average period')

figure
scatter(countcbc(t1.exp)+0.4*rand(size(t1.exp))'-0.2,t1.mo2)
hold on
errorbar(1:max(countcbc),grpstats(t1.mo2,countcbc(t1.exp)),...
    grpstats(t1.mo2,countcbc(t1.exp),'mad'),'--')

xticks([1,2,3,4,5])
xticklabels([0,3,5,8,10])
xlabel('cyclinB')
ylabel('Number of oscillations')
