# Supplementary material for: A robust and tunable mitotic oscillator in artificial cells
Source: eLife. 2018 Apr 5;7:e33549. doi: 10.7554/eLife.33549 (PMC5922972; doi:10.7554/eLife.33549)
Supplement: Source code 2. [file elife-33549-code2.zip › Figure2-source code 1/plotfig2fg.m]

load('meta_fig2fg.mat')
%calculte the area effects on period
figure(1)
smoothBin=20;
smL=50;%binning size
lis=[0,3,5];%the cyclinB concentration to be calculated
ncbc=[0,3,3,5];%the cyclinB concenration for each experiment
cm=[1,0,0;0,1,0;0,0,1];% color for areas
xx2p=@(x)((10.^x)*6/pi).^0.333;
for i=1:length(lis)
    idx=ncbc(t1.exp)==lis(i);
    yy=((8*t1.period2(idx)));
    xx=log10(area2v(t1.marea(idx)));
    scatter(xx2p(xx),yy,36,cm(i,:),'.')
    hold on
    [xxs2,idx2]=sort(xx);
    yys2=yy(idx2);
    yyu=smooth(running_percentile(yys2,smL,75),smoothBin,'lowess');
    yyl=smooth(running_percentile(yys2,smL,25),smoothBin,'lowess');
    yy=[yyu;flipud(yyl)];
    xx=[xxs2;flipud(xxs2)];
    patch(xx2p(xx),yy,cm(i,:),'FaceAlpha',.3)    
    hold on
    plot(xx2p(xxs2),smooth(running_percentile(yys2,smL,50),smoothBin,'lowess'),'Color',cm(i,:))
end
xlim([0,200])
ylim([100,250])
xlabel('Equivalent diameter')
ylabel('Period')
hold off

%calculate the effect of area on number of oscillations
figure(2)
smL=50;
lis=[0,3,5];
ncbc=[0,3,3,5];
cm=[1,0,0;0,1,0;0,0,1];
xx2p=@(x)((10.^x)*6/pi).^0.333;
for i=1:length(lis)
    idx=ncbc(t1.exp)==lis(i);
    yy=((t1.mo2(idx)));
    xx=log10(area2v(t1.marea(idx)));
    scatter(xx2p(xx),yy,36,cm(i,:),'.')
    hold on
    [xxs2,idx2]=sort(xx);
    yys2=yy(idx2);
    yyu=smooth(running_percentile(yys2,smL,75),smoothBin,'lowess');
    yyl=smooth(running_percentile(yys2,smL,25),smoothBin,'lowess');
    yy=[yyu;flipud(yyl)];
    xx=[xxs2;flipud(xxs2)];
    patch(xx2p(xx),yy,cm(i,:),'FaceAlpha',.3)   
    
    hold on
    plot(xx2p(xxs2),smooth(running_percentile(yys2,smL,50),smoothBin,'lowess'),'Color',cm(i,:))
end
xlabel('Equivalent diameter')
ylabel('Number of oscillations')
xlim([0,200])
ylim([0,30])
