# Supplementary material for: A robust and tunable mitotic oscillator in artificial cells
Source: eLife. 2018 Apr 5;7:e33549. doi: 10.7554/eLife.33549 (PMC5922972; doi:10.7554/eLife.33549)
Supplement: Source code 2. [file elife-33549-code2.zip › Figure2-source code 1/running_percentile.m]

function [ y ] = running_percentile(x, win, p, varargin)
%RUNNING_PERCENTILE Median or percentile over a moving window.
%   Y = RUNNING_PERCENTILE(X,WIN,P) returns percentiles of the values in 
%   the vector Y over a moving window of size win, where p and win are
%   scalars. p = 0 gives the rolling minimum, and p = 100 the maximum.
%
%   running_percentile(X,WIN,P,THRESH) includes a threshold where NaN will be
%   returned in areas where the number of NaN values exceeds THRESH. If no
%   value is specified the default is the window size / 2.
%
%   The definition used is the same as for MATLAB's prctile: if the
%   window is too small for a given percentile, the max or min will be
%   returned. Otherwise linear interpolation is used on the sorted data.
%   Sorting is retained while updating the window, making this faster than
%   repeatedly calling prctile. The edges are handled by duplicating nearby
%   data.
%
%   Examples:
%      y = running_percentile(x,500,10); % 10th percentile of x with
%      a 500 point moving window

%   Author: Levi Golston, 2014


% Check inputs
N = length(x);
if win > N || win < 1
    error('window size must be <= size of X and >= 1')
end
if length(win) > 1
    error('win must be a scalar')
end
if p < 0 || p > 100
    error('percentile must be between 0 and 100')
end
if ceil(win) ~= floor(win)
    error('window size must be a whole number')
end
if ~isvector(x)
    error('x must be a vector')
end

if nargin == 4
    NaN_threshold = varargin{1};
else
    NaN_threshold = floor(win/2);
end

% pad edges with data and sort first window
if iscolumn(x)
    x = [x(ceil(win/2)-1 : -1 : 1); x; x(N : -1 : N-floor(win/2)+1); NaN];
else
    x = [x(ceil(win/2)-1 : -1 : 1), x, x(N : -1 : N-floor(win/2)+1), NaN];
end
tmp = sort(x(1:win));
y = NaN(N,1);

offset = length(ceil(win/2)-1 : -1 : 1) + floor(win/2);
numnans = sum(isnan(tmp));

% loop
for i = 1:N
	% Percentile levels given by equation: 100/win*((1:win) - 0.5);
	% solve for desired index
	pt = p*(win-numnans)/100 + 0.5;
    if numnans > NaN_threshold;   % do nothing
    elseif pt < 1        % not enough points: return min
		y(i) = tmp(1);
	elseif pt > win-numnans     % not enough points: return max
		y(i) = tmp(win - numnans);
	elseif floor(pt) == ceil(pt);  % exact match found
		y(i) = tmp(pt);
	else             % linear interpolation
		pt = floor(pt);
		x0 = 100*(pt-0.5)/(win - numnans);
		x1 = 100*(pt+0.5)/(win - numnans);
		xfactor = (p - x0)/(x1 - x0);
		y(i) = tmp(pt) + (tmp(pt+1) - tmp(pt))*xfactor;
    end
    
	% find index of oldest value in window
	if isnan(x(i))
		ix = win;  						  % NaN are stored at end of list
		numnans = numnans - 1;
	else
		ix = find(tmp == x(i),1,'first');
	end
	
	% replace with next item in data
	newnum = x(offset + i + 1);
	tmp(ix) = newnum;
	if isnan(newnum)
		numnans = numnans + 1;
	end
	tmp = sort(tmp);

end
