# Supplementary material for: A robust and tunable mitotic oscillator in artificial cells
Source: eLife. 2018 Apr 5;7:e33549. doi: 10.7554/eLife.33549 (PMC5922972; doi:10.7554/eLife.33549)
Supplement: Source code 3. [file elife-33549-code3.zip]

Archive with 5 entries (4 files):
- Figure3-source code 1/
- Figure3-source code 1/fig3b.m
- Figure3-source code 1/fig3c.m
- Figure3-source code 1/fig3d.m
- Figure3-source code 1/fig3e.m
