# Supplementary material for: A robust and tunable mitotic oscillator in artificial cells
Source: eLife. 2018 Apr 5;7:e33549. doi: 10.7554/eLife.33549 (PMC5922972; doi:10.7554/eLife.33549)
Supplement: Source code 3. [file elife-33549-code3.zip › Figure3-source code 1/fig3b.m]

%this script plot effects of ATP percentage on R
clear 
T=0;%s
V=1;%(pl)

%initial condition
M=60*600*V;%binded cyclinB, numer of molecules
MX=0;%unbound cyclinB

sampRate=100;%sampling rate
stepRec=1e7;%preallocated space for time series
maxTime=100000;%maximum simulation time

%general parameters
p=5;
q=4;
ncdc25=11;
nwee1=3.5;
ndeg=17;


%parameters scales for volume or time
kcdk1on=0.16/60;
kcdk1off=0.08/60;
ecdc25=30*V*600;
ewee1=35*V*600;
edeg=32*V*600;
ksy=10*V;
kdeg=0.01/60;

repliNum=5;
co=1;
for i=1:repliNum
    for atpCon=0.2:0.03:0.5%range of searching
        PP=atpCon;
        %precalculation active ratio
        ratiocdk=M/(M+MX);
        ratiowee1=1-(-0.931*ratiocdk+0.13-sqrt((0.931*ratiocdk-0.13)^2-1.596*ratiocdk*(0.1-1.33*ratiocdk)))/(-2.66*ratiocdk+0.2);
        ratiocdc25=(7.2*ratiocdk-1.1+sqrt(77.44*ratiocdk^2-19.04*ratiocdk+1.21))/(16*ratiocdk-2);
        ratioplx=(6.435*ratiocdk-0.879+sqrt(43.099*ratiocdk^2-11.535*ratiocdk+0.772))/(13*ratiocdk-1.74);
        %update reaction rate
        a(1)=ksy;
        b(2)=kcdk1off*(1+p*(ewee1)^nwee1/((ewee1)^nwee1+M^nwee1));
        a(2)=1*b(2)*((1-PP)/(ratiowee1+(1-2*ratiowee1)*PP))*M*2*PP;
        b(3)=kcdk1on*(1+p*M^ncdc25/(M^ncdc25+(ecdc25)^ncdc25));
        a(3)=1/1 * b(3)*(PP/(1-ratiocdc25+(2*ratiocdc25-1)*PP))*MX;
        b(4)=kdeg*(1+q*M^ndeg/(M^ndeg+(edeg)^ndeg));
        a(4)=b(4)*M;
        a(5)=b(4)*MX;
        
        r=(a(2)*MX)/(a(3)*M);
        tcnt=0;%number of reaction simulated
        
        %preallocate for time series
        tl=zeros(stepRec,1);
        Ml=zeros(stepRec,1);
        MXl=zeros(stepRec,1);
        TotalCyclinBl=zeros(stepRec,1);
        rl=zeros(stepRec,1); 
        
        T=0;
        while T<maxTime
            flag=0;
            AA = sum(a);
            ran=rand;
            rr = ran*AA;
            cnt = 1;
            partsum = a(1);
            T = T + (1/(AA+eps))*log(1/(ran+eps));
            if isnan(T)
                aaa=1;
            end
            PP=atpCon;
            % select which reaction will happen
            while rr > partsum
                cnt = cnt + 1;
                partsum = partsum + a(cnt);
            end
            switch cnt
                case 1
                    M=M+1;
                    ratiocdk=M/(M+MX);
                    ratiowee1=1-(-0.931*ratiocdk+0.13-sqrt((0.931*ratiocdk-0.13)^2-1.596*ratiocdk*(0.1-1.33*ratiocdk)))/(-2.66*ratiocdk+0.2+eps);
                    ratiocdc25=(7.2*ratiocdk-1.1+sqrt(77.44*ratiocdk^2-19.04*ratiocdk+1.21))/(16*ratiocdk-2+eps);
                    ratioplx=(6.435*ratiocdk-0.879+sqrt(43.099*ratiocdk^2-11.535*ratiocdk+0.772))/(13*ratiocdk-1.74+eps);
                    
                    a(1)=ksy;
                    
                    b(2)=kcdk1off*(1+p*(ewee1)^nwee1/((ewee1)^nwee1+M^nwee1));
                    a(2)=1*b(2)*((1-PP)/(ratiowee1+(1-2*ratiowee1)*PP))*M*2*PP;
                    
                    b(3)=kcdk1on*(1+p*M^ncdc25/(M^ncdc25+(ecdc25)^ncdc25));
                    a(3)=1/1 * b(3)*(PP/(1-ratiocdc25+(2*ratiocdc25-1)*PP))*MX;
                    
                    b(4)=kdeg*(1+q*M^ndeg/(M^ndeg+(edeg)^ndeg));
                    a(4)=b(4)*M;
                    a(5)=b(4)*MX;
                    
                    
                case 2
                    
                    M=M-1;
                    MX=MX+1;
                    
                    ratiocdk=M/(M+MX);
                    ratiowee1=1-(-0.931*ratiocdk+0.13-sqrt((0.931*ratiocdk-0.13)^2-1.596*ratiocdk*(0.1-1.33*ratiocdk)))/(-2.66*ratiocdk+0.2+eps);
                    ratiocdc25=(7.2*ratiocdk-1.1+sqrt(77.44*ratiocdk^2-19.04*ratiocdk+1.21))/(16*ratiocdk-2+eps);
                    ratioplx=(6.435*ratiocdk-0.879+sqrt(43.099*ratiocdk^2-11.535*ratiocdk+0.772))/(13*ratiocdk-1.74+eps);
                    
                    a(1)=ksy;
                    
                    b(2)=kcdk1off*(1+p*(ewee1)^nwee1/((ewee1)^nwee1+M^nwee1));
                    a(2)=1*b(2)*((1-PP)/(ratiowee1+(1-2*ratiowee1)*PP))*M*2*PP;
                    
                    b(3)=kcdk1on*(1+p*M^ncdc25/(M^ncdc25+(ecdc25)^ncdc25));
                    a(3)=1/1 * b(3)*(PP/(1-ratiocdc25+(2*ratiocdc25-1)*PP))*MX;
                    
                    b(4)=kdeg*(1+q*M^ndeg/(M^ndeg+(edeg)^ndeg));
                    a(4)=b(4)*M;%
                    a(5)=b(4)*MX;%
                    
                    
                    
                case 3
                    M=M+1;
                    MX=MX-1;
                    
                    ratiocdk=M/(M+MX);
                    ratiowee1=1-(-0.931*ratiocdk+0.13-sqrt((0.931*ratiocdk-0.13)^2-1.596*ratiocdk*(0.1-1.33*ratiocdk)))/(-2.66*ratiocdk+0.2+eps);
                    ratiocdc25=(7.2*ratiocdk-1.1+sqrt(77.44*ratiocdk^2-19.04*ratiocdk+1.21))/(16*ratiocdk-2+eps);
                    ratioplx=(6.435*ratiocdk-0.879+sqrt(43.099*ratiocdk^2-11.535*ratiocdk+0.772))/(13*ratiocdk-1.74+eps);
                    a(1)=ksy;
                    
                    b(2)=kcdk1off*(1+p*(ewee1)^nwee1/((ewee1)^nwee1+M^nwee1));
                    a(2)=1*b(2)*((1-PP)/(ratiowee1+(1-2*ratiowee1)*PP))*M*2*PP;
                    
                    b(3)=kcdk1on*(1+p*M^ncdc25/(M^ncdc25+(ecdc25)^ncdc25));
                    a(3)=1/1 * b(3)*(PP/(1-ratiocdc25+(2*ratiocdc25-1)*PP))*MX;
                    
                    b(4)=kdeg*(1+q*M^ndeg/(M^ndeg+(edeg)^ndeg));
                    a(4)=b(4)*M;
                    a(5)=b(4)*MX;
                    
                case 4
                    M=M-1;
                    ratiocdk=M/(M+MX);
                    ratiowee1=1-(-0.931*ratiocdk+0.13-sqrt((0.931*ratiocdk-0.13)^2-1.596*ratiocdk*(0.1-1.33*ratiocdk)))/(-2.66*ratiocdk+0.2+eps);
                    ratiocdc25=(7.2*ratiocdk-1.1+sqrt(77.44*ratiocdk^2-19.04*ratiocdk+1.21))/(16*ratiocdk-2+eps);
                    ratioplx=(6.435*ratiocdk-0.879+sqrt(43.099*ratiocdk^2-11.535*ratiocdk+0.772))/(13*ratiocdk-1.74+eps);
                    a(1)=ksy;
                    
                    b(2)=kcdk1off*(1+p*(ewee1)^nwee1/((ewee1)^nwee1+M^nwee1));
                    a(2)=1*b(2)*((1-PP)/(ratiowee1+(1-2*ratiowee1)*PP))*M*2*PP;
                    
                    b(3)=kcdk1on*(1+p*M^ncdc25/(M^ncdc25+(ecdc25)^ncdc25));
                    a(3)=1/1 * b(3)*(PP/(1-ratiocdc25+(2*ratiocdc25-1)*PP))*MX;
                    
                    b(4)=kdeg*(1+q*M^ndeg/(M^ndeg+(edeg)^ndeg));
                    a(4)=b(4)*M;
                    a(5)=b(4)*MX;
                    
                case 5
                    MX=MX-1;
                    ratiocdk=M/(M+MX);
                    ratiowee1=1-(-0.931*ratiocdk+0.13-sqrt((0.931*ratiocdk-0.13)^2-1.596*ratiocdk*(0.1-1.33*ratiocdk)))/(-2.66*ratiocdk+0.2+eps);
                    ratiocdc25=(7.2*ratiocdk-1.1+sqrt(77.44*ratiocdk^2-19.04*ratiocdk+1.21))/(16*ratiocdk-2+eps);
                    ratioplx=(6.435*ratiocdk-0.879+sqrt(43.099*ratiocdk^2-11.535*ratiocdk+0.772))/(13*ratiocdk-1.74+eps);
                    
                    a(1)=ksy;
                    b(2)=kcdk1off*(1+p*(ewee1)^nwee1/((ewee1)^nwee1+M^nwee1));
                    a(2)=1*b(2)*((1-PP)/(ratiowee1+(1-2*ratiowee1)*PP))*M*2*PP;
                    b(3)=kcdk1on*(1+p*M^ncdc25/(M^ncdc25+(ecdc25)^ncdc25));
                    a(3)=1/1 * b(3)*(PP/(1-ratiocdc25+(2*ratiocdc25-1)*PP))*MX;
                    b(4)=kdeg*(1+q*M^ndeg/(M^ndeg+(edeg)^ndeg));
                    a(4)=b(4)*M;
                    a(5)=b(4)*MX;
            end
            tcnt = tcnt + 1;
            if mod(tcnt,sampRate)==0
                tl(tcnt/sampRate)=T;
                Ml(tcnt/sampRate)=M;
                MXl(tcnt/sampRate)=MX;
                TotalCyclinBl(tcnt/sampRate)= M+MX;
                rl(tcnt/sampRate)=(a(2)*MX)/(a(3)*M);
            end
            if tcnt>=stepRec*sampRate
                warning('steps number exceeds boundary')
            end
        end
%         if i==1&&(atpCon==0.2||atpCon==0.5)
%             figure
%             plot(log10(rl))
%             xlabel('Time')
%             ylabel('log10(R)')
%         end
        rl=rl(tcnt/sampRate/2:tcnt/sampRate);
        resultMat(co,:)=[prctile(rl,99.99),prctile(rl,0.01),atpCon,i];
        disp(i)
        
        %try to avoid outliers
        co=co+1;
    end
end

figure
yyaxis left
errorbar(unique(resultMat(:,3)),grpstats(log10(resultMat(:,1)),resultMat(:,3),'median'),...
    grpstats(log10(resultMat(:,1)),resultMat(:,3),'range'))
ylabel('Maximum Value of log10(R)')
xlabel('ATP Percentage')
ylim([0.4,0.8])
yyaxis right
errorbar(unique(resultMat(:,3)),grpstats(log10(resultMat(:,2)),resultMat(:,3),'median'),...
    grpstats(log10(resultMat(:,1)),resultMat(:,3),'range'))
ylabel('Minimum Value of log10(R)')
xlim([0.15,0.55])
legend('Maximum Value of log10(R)','Minimum Value of log10(R)')
