# Supplementary material for: A robust and tunable mitotic oscillator in artificial cells
Source: eLife. 2018 Apr 5;7:e33549. doi: 10.7554/eLife.33549 (PMC5922972; doi:10.7554/eLife.33549)
Supplement: Source code 3. [file elife-33549-code3.zip › Figure3-source code 1/fig3c.m]

% This script plot cdk1 and unbind cyclinB nullclines under different 

%colors for visualization
cmap=colormap(hot(8));

loopidx=[0.5,0.8,1.5,2.5];%nubmer of r value to be tested
cmap=cmap(1:length(loopidx),:);

for ii=1:length(loopidx)
    k=1;%ksy
    r=loopidx(ii);
    %parameter list
    adeg=0.01;
    bdeg=4*adeg;
    EC50deg=32;
    ndeg=17;
    
    awee1=0.08;%WEE1
    bwee1=5*awee1;
    EC50wee1=35;
    nwee1=3.5;
    
    acdc25=0.16;%CDC25
    bcdc25=5*acdc25;
    EC50cdc25=30;
    ncdc25=11;
    
    %cyclinB nullcline
    for j=1:100
        x2(j)=j;
        y2(j)=-k+sqrt(r)*(awee1+bwee1*EC50wee1^nwee1/(EC50wee1^nwee1+j^nwee1))*j+(adeg+bdeg*j^ndeg/(j^ndeg+EC50deg^ndeg))*j;
        y3(j)=j+y2(j)/((1/sqrt(r))*(acdc25+bcdc25*j^ncdc25/(j^ncdc25+EC50cdc25^ncdc25)));
        
    end
    
    
    plot(y3,x2,'Color',cmap(ii,:))
    hold on;
    
    
    
    
end
%cdk1 nullcline
for i=1:100
    x1(i)=i;
    y1(i)=k/(adeg+bdeg*i^ndeg/(i^17+EC50deg^ndeg));
end

plot(y1,x1,'Color',[0,0.5,0.8]);
xlabel('Total cyclinB concentration(nM)');
ylabel('Active CDK1 concentration(nM)');
hold on;
legend('CDK1 nullcline r=0.5','CDK1 nullcline r=0.8','CDK1 nullcline r=1.5','CDK1 nullcline r=2.5','cyclinB nullcline')
