# Supplementary material for: A robust and tunable mitotic oscillator in artificial cells
Source: eLife. 2018 Apr 5;7:e33549. doi: 10.7554/eLife.33549 (PMC5922972; doi:10.7554/eLife.33549)
Supplement: Source code 3. [file elife-33549-code3.zip › Figure3-source code 1/fig3d.m]

%This script calculate effect of R on oscillation amplitude and baseline
clear
resultMat=[];%matrix to store results

co=1;%counter for simulation
V=1;%(pl)

%initial condition
M=60*600*V;%binded cyclinB, numer of molecules
MX=0;%unbound cyclinB

sampRate=100;%sampling rate
stepRec=1e7;%preallocated space for time series
maxTime=20000;%maximum simulation time

%general parameters
p=5;
q=4;
ncdc25=11;
nwee1=3.5;
ndeg=17;

%parameters scales for volume or time
kcdk1on=0.16/60;
kcdk1off=0.08/60;
ecdc25=30*V*600;
ewee1=35*V*600;
edeg=32*V*600;
ksy=1*10*V;
kdeg=0.01/60;

rRange=0.75:0.05:1.5;% range of r to be calculated
repliNum=3;%number of replicates
for i=1:repliNum
    for r=rRange
        T=0;%s
        %initial reaction rate
        a(1)=ksy;
        a(2)=sqrt(r)*kcdk1off*(1+p*ewee1^nwee1/(ewee1^nwee1+M^nwee1))*M;
        a(3)=1/sqrt(r) * kcdk1on*(1+p*M^ncdc25/(M^ncdc25+ecdc25^ncdc25))*MX;
        a(4)=kdeg*(1+q*M^ndeg/(M^ndeg+edeg^ndeg))*M;
        a(5)=kdeg*(1+q*M^ndeg/(M^ndeg+edeg^ndeg))*MX;
        tcnt=0;%simulation step counter
        %for reaction rate
        tl=zeros(stepRec,1);
        Ml=zeros(stepRec,1);
        MXl=zeros(stepRec,1);
        TotalCyclinBl=zeros(stepRec,1);
        
        while T<maxTime
            
            AA = sum(a);
            ran=rand;
            rr = ran*AA;
            cnt = 1;
            partsum = a(1);
            T = T + (1/AA)*log(1/ran);
            
            % select which reaction will happen
            while rr > partsum
                cnt = cnt + 1;
                partsum = partsum + a(cnt);
            end
            
            switch cnt
                case 1
                    M=M+1;
                    a(1)=ksy;
                    a(2)=sqrt(r)*kcdk1off*(1+p*ewee1^nwee1/(ewee1^nwee1+M^nwee1))*M;
                    a(3)=1/sqrt(r) * kcdk1on*(1+p*M^ncdc25/(M^ncdc25+ecdc25^ncdc25))*MX;
                    a(4)=kdeg*(1+q*M^ndeg/(M^ndeg+edeg^ndeg))*M;
                    a(5)=kdeg*(1+q*M^ndeg/(M^ndeg+edeg^ndeg))*MX;
                    
                case 2
                    M=M-1;
                    MX=MX+1;
                    a(1)=ksy;
                    a(2)=sqrt(r)*kcdk1off*(1+p*ewee1^nwee1/(ewee1^nwee1+M^nwee1))*M;
                    a(3)=1/sqrt(r) * kcdk1on*(1+p*M^ncdc25/(M^ncdc25+ecdc25^ncdc25))*MX;
                    a(4)=kdeg*(1+q*M^ndeg/(M^ndeg+edeg^ndeg))*M;
                    a(5)=kdeg*(1+q*M^ndeg/(M^ndeg+edeg^ndeg))*MX;
                case 3
                    M=M+1;
                    MX=MX-1;
                    a(1)=ksy;
                    a(2)=sqrt(r)*kcdk1off*(1+p*ewee1^nwee1/(ewee1^nwee1+M^nwee1))*M;
                    a(3)=1/sqrt(r) * kcdk1on*(1+p*M^ncdc25/(M^ncdc25+ecdc25^ncdc25))*MX;
                    a(4)=kdeg*(1+q*M^ndeg/(M^ndeg+edeg^ndeg))*M;
                    a(5)=kdeg*(1+q*M^ndeg/(M^ndeg+edeg^ndeg))*MX;
                case 4
                    M=M-1;
                    a(1)=ksy;
                    a(2)=sqrt(r)*kcdk1off*(1+p*ewee1^nwee1/(ewee1^nwee1+M^nwee1))*M;
                    a(3)=1/sqrt(r) * kcdk1on*(1+p*M^ncdc25/(M^ncdc25+ecdc25^ncdc25))*MX;
                    a(4)=kdeg*(1+q*M^ndeg/(M^ndeg+edeg^ndeg))*M;
                    a(5)=kdeg*(1+q*M^ndeg/(M^ndeg+edeg^ndeg))*MX;
                case 5
                    MX=MX-1;
                    a(1)=ksy;
                    a(2)=sqrt(r)*kcdk1off*(1+p*ewee1^nwee1/(ewee1^nwee1+M^nwee1))*M;
                    a(3)=1/sqrt(r) * kcdk1on*(1+p*M^ncdc25/(M^ncdc25+ecdc25^ncdc25))*MX;
                    a(4)=kdeg*(1+q*M^ndeg/(M^ndeg+edeg^ndeg))*M;
                    a(5)=kdeg*(1+q*M^ndeg/(M^ndeg+edeg^ndeg))*MX;
                    
            end
            
            tcnt = tcnt + 1;
            if mod(tcnt,sampRate)==0
                tl(tcnt/sampRate)=T;
                Ml(tcnt/sampRate)=M;
                MXl(tcnt/sampRate)=MX;
                TotalCyclinBl(tcnt/sampRate)=M+MX;
                
            end
            if tcnt>=stepRec*sampRate
                warning('steps number exceeds boundary')
            end
            
            
        end
        TotalCyclinBl=TotalCyclinBl(tcnt/sampRate/2:tcnt/sampRate);
        resultMat(co,:)=[prctile(TotalCyclinBl,99.99),prctile(TotalCyclinBl,0.01),r,i];
        co=co+1;
    disp(r)      
    end
end
figure
yyaxis right
errorbar(unique(resultMat(:,3)),grpstats(resultMat(:,2),resultMat(:,3),'median'),...
    grpstats(resultMat(:,1),resultMat(:,3),'range'));
ylabel('Baseline')
ylim([25000,30000])
xlim([0.8 1.6])
hold on
yyaxis left
errorbar(unique(resultMat(:,3)),grpstats(resultMat(:,1)-resultMat(:,2),resultMat(:,3),'median'),...
    grpstats(resultMat(:,1)-resultMat(:,2),resultMat(:,3),'range'));
ylabel('Amplitude')
ylim([10000,30000])

xlabel('R')
legend('Amplitude','Baseline')
