# Supplementary material for: A robust and tunable mitotic oscillator in artificial cells
Source: eLife. 2018 Apr 5;7:e33549. doi: 10.7554/eLife.33549 (PMC5922972; doi:10.7554/eLife.33549)
Supplement: Source code 3. [file elife-33549-code3.zip › Figure3-source code 1/fig3e.m]

% This function plot 2 example image with and without ATP change
clear

V=1;% Reaction volume
T=0;% Simulation Time
M=60*600*V;% Number of cyclinB molecules
MX=0*600*V;% Number of unbind cyclinB molecules
PP=0.8;%ATP initial concentration
sampRate=100;% sampling rate of simulation
stepRec=1e7;%length of preallocated array
maxTime=100000;%maximum time of simulation

%parameter for the functions
p=5;
q=4;
ksybegin=1;
ncdc25=11;
nwee1=3.5;
ndeg=17;

%parameter normalized to volume
ksy=ksybegin*10*V;
kdeg=0.01/60;
kcdk1on=0.16/60;
kcdk1off=0.08/60;
ecdc25=30*V*600;
ewee1=35*V*600;
edeg=32*V*600;

%precalculating active ratio, the number is precalculated from parameters
%above
ratiocdk=M/(M+MX);
ratiowee1=1-(-0.931*ratiocdk+0.13-sqrt((0.931*ratiocdk-0.13)^2-1.596*ratiocdk*(0.1-1.33*ratiocdk)))/(-2.66*ratiocdk+0.2);
ratiocdc25=(7.2*ratiocdk-1.1+sqrt(77.44*ratiocdk^2-19.04*ratiocdk+1.21))/(16*ratiocdk-2);
ratioplx=(6.435*ratiocdk-0.879+sqrt(43.099*ratiocdk^2-11.535*ratiocdk+0.772))/(13*ratiocdk-1.74);

%initial contidions
a(1)=ksy;
b(2)=kcdk1off*(1+p*(ewee1)^nwee1/((ewee1)^nwee1+M^nwee1));
a(2)=1*b(2)*((1-PP)/(ratiowee1+(1-2*ratiowee1)*PP))*M*2*PP;
b(3)=kcdk1on*(1+p*M^ncdc25/(M^ncdc25+(ecdc25)^ncdc25));
a(3)=1/1 * b(3)*(PP/(1-ratiocdc25+(2*ratiocdc25-1)*PP))*MX;
b(4)=kdeg*(1+q*M^ndeg/(M^ndeg+(edeg)^ndeg));
a(4)=b(4)*M;
a(5)=b(4)*MX;

tcnt=0;%step counter

%time series recording array
tl=zeros(stepRec,1);
Ml=zeros(stepRec,1);
MXl=zeros(stepRec,1);
TotalCyclinBl=zeros(stepRec,1);
PPinit=PP;%initial ATP concentration
rnaDeg=0.1;%rna degradation rate
atpDeg=0.7;%atp degradation rate
%start simulation for models considering atp and mRNA consumption
while T<maxTime
    flag=0;
    
    AA = sum(a);
    ran=rand;
    rr = ran*AA;
    cnt = 1;
    partsum = a(1);
    T = T + (1/AA)*log(1/ran);
    ksy=(ksybegin-rnaDeg*(T/maxTime)^1)*10*V;%mRNA is slowly degrading
    PP=PPinit-atpDeg*(T/maxTime);% ATP is cosumed
    
    while rr > partsum
        cnt = cnt + 1;
        partsum = partsum + a(cnt);
    end
    
    
    switch cnt
        case 1
            M=M+1;
            ratiocdk=M/(M+MX);
            ratiowee1=1-(-0.931*ratiocdk+0.13-sqrt((0.931*ratiocdk-0.13)^2-1.596*ratiocdk*(0.1-1.33*ratiocdk)))/(-2.66*ratiocdk+0.2);
            ratiocdc25=(7.2*ratiocdk-1.1+sqrt(77.44*ratiocdk^2-19.04*ratiocdk+1.21))/(16*ratiocdk-2);
            ratioplx=(6.435*ratiocdk-0.879+sqrt(43.099*ratiocdk^2-11.535*ratiocdk+0.772))/(13*ratiocdk-1.74);
            a(1)=ksy;
            b(2)=kcdk1off*(1+p*(ewee1)^nwee1/((ewee1)^nwee1+M^nwee1));
            a(2)=1*b(2)*((1-PP)/(ratiowee1+(1-2*ratiowee1)*PP))*M*2*PP;
            b(3)=kcdk1on*(1+p*M^ncdc25/(M^ncdc25+(ecdc25)^ncdc25));
            a(3)=1/1 * b(3)*(PP/(1-ratiocdc25+(2*ratiocdc25-1)*PP))*MX;
            b(4)=kdeg*(1+q*M^ndeg/(M^ndeg+(edeg)^ndeg));
            a(4)=b(4)*M;
            a(5)=b(4)*MX;
            
            
        case 2
            M=M-1;
            MX=MX+1;
            ratiocdk=M/(M+MX);
            ratiowee1=1-(-0.931*ratiocdk+0.13-sqrt((0.931*ratiocdk-0.13)^2-1.596*ratiocdk*(0.1-1.33*ratiocdk)))/(-2.66*ratiocdk+0.2);
            ratiocdc25=(7.2*ratiocdk-1.1+sqrt(77.44*ratiocdk^2-19.04*ratiocdk+1.21))/(16*ratiocdk-2);
            ratioplx=(6.435*ratiocdk-0.879+sqrt(43.099*ratiocdk^2-11.535*ratiocdk+0.772))/(13*ratiocdk-1.74);
            a(1)=ksy;
            b(2)=kcdk1off*(1+p*(ewee1)^nwee1/((ewee1)^nwee1+M^nwee1));
            a(2)=1*b(2)*((1-PP)/(ratiowee1+(1-2*ratiowee1)*PP))*M*2*PP;
            b(3)=kcdk1on*(1+p*M^ncdc25/(M^ncdc25+(ecdc25)^ncdc25));
            a(3)=1/1 * b(3)*(PP/(1-ratiocdc25+(2*ratiocdc25-1)*PP))*MX;
            b(4)=kdeg*(1+q*M^ndeg/(M^ndeg+(edeg)^ndeg));
            a(4)=b(4)*M;%
            a(5)=b(4)*MX;%
            
            
        case 3
            M=M+1;
            MX=MX-1;
            ratiocdk=M/(M+MX);
            ratiowee1=1-(-0.931*ratiocdk+0.13-sqrt((0.931*ratiocdk-0.13)^2-1.596*ratiocdk*(0.1-1.33*ratiocdk)))/(-2.66*ratiocdk+0.2);
            ratiocdc25=(7.2*ratiocdk-1.1+sqrt(77.44*ratiocdk^2-19.04*ratiocdk+1.21))/(16*ratiocdk-2);
            ratioplx=(6.435*ratiocdk-0.879+sqrt(43.099*ratiocdk^2-11.535*ratiocdk+0.772))/(13*ratiocdk-1.74);
            a(1)=ksy;
            b(2)=kcdk1off*(1+p*(ewee1)^nwee1/((ewee1)^nwee1+M^nwee1));
            a(2)=1*b(2)*((1-PP)/(ratiowee1+(1-2*ratiowee1)*PP))*M*2*PP;
            b(3)=kcdk1on*(1+p*M^ncdc25/(M^ncdc25+(ecdc25)^ncdc25));
            a(3)=1/1 * b(3)*(PP/(1-ratiocdc25+(2*ratiocdc25-1)*PP))*MX;
            b(4)=kdeg*(1+q*M^ndeg/(M^ndeg+(edeg)^ndeg));
            a(4)=b(4)*M;
            a(5)=b(4)*MX;
            
        case 4
            M=M-1;
            ratiocdk=M/(M+MX);
            ratiowee1=1-(-0.931*ratiocdk+0.13-sqrt((0.931*ratiocdk-0.13)^2-1.596*ratiocdk*(0.1-1.33*ratiocdk)))/(-2.66*ratiocdk+0.2);
            ratiocdc25=(7.2*ratiocdk-1.1+sqrt(77.44*ratiocdk^2-19.04*ratiocdk+1.21))/(16*ratiocdk-2);
            ratioplx=(6.435*ratiocdk-0.879+sqrt(43.099*ratiocdk^2-11.535*ratiocdk+0.772))/(13*ratiocdk-1.74);
            a(1)=ksy;
            b(2)=kcdk1off*(1+p*(ewee1)^nwee1/((ewee1)^nwee1+M^nwee1));
            a(2)=1*b(2)*((1-PP)/(ratiowee1+(1-2*ratiowee1)*PP))*M*2*PP;
            b(3)=kcdk1on*(1+p*M^ncdc25/(M^ncdc25+(ecdc25)^ncdc25));
            a(3)=1/1 * b(3)*(PP/(1-ratiocdc25+(2*ratiocdc25-1)*PP))*MX;
            b(4)=kdeg*(1+q*M^ndeg/(M^ndeg+(edeg)^ndeg));
            a(4)=b(4)*M;
            a(5)=b(4)*MX;
            
        case 5
            MX=MX-1;
            ratiocdk=M/(M+MX);
            ratiowee1=1-(-0.931*ratiocdk+0.13-sqrt((0.931*ratiocdk-0.13)^2-1.596*ratiocdk*(0.1-1.33*ratiocdk)))/(-2.66*ratiocdk+0.2);
            ratiocdc25=(7.2*ratiocdk-1.1+sqrt(77.44*ratiocdk^2-19.04*ratiocdk+1.21))/(16*ratiocdk-2);
            ratioplx=(6.435*ratiocdk-0.879+sqrt(43.099*ratiocdk^2-11.535*ratiocdk+0.772))/(13*ratiocdk-1.74);
            
            a(1)=ksy;
            b(2)=kcdk1off*(1+p*(ewee1)^nwee1/((ewee1)^nwee1+M^nwee1));
            a(2)=1*b(2)*((1-PP)/(ratiowee1+(1-2*ratiowee1)*PP))*M*2*PP;
            b(3)=kcdk1on*(1+p*M^ncdc25/(M^ncdc25+(ecdc25)^ncdc25));
            a(3)=1/1 * b(3)*(PP/(1-ratiocdc25+(2*ratiocdc25-1)*PP))*MX;
            b(4)=kdeg*(1+q*M^ndeg/(M^ndeg+(edeg)^ndeg));
            a(4)=b(4)*M;
            a(5)=b(4)*MX;
            
            
    end
    
    
    tcnt = tcnt + 1;
    if mod(tcnt,sampRate)==0
        tl(tcnt/sampRate)=T;
        Ml(tcnt/sampRate)=M;
        MXl(tcnt/sampRate)=MX;
        TotalCyclinBl(tcnt/sampRate)= M+MX;
        
    end
    if tcnt>=stepRec*sampRate
        warning('steps number exceeds boundary')
    end
    
end


figure
subplot(2,1,2)
plot(tl(1:tcnt/sampRate), TotalCyclinBl(1:tcnt/sampRate),'y');
xlabel('Time');
ylabel('Total CyclinB');
legend('Model with ATP')

%simulation original model
ksy=ksybegin*10*V;
T=0;%s
a(1)=ksy;
a(2)=kcdk1off*(1+p*ewee1^nwee1/(ewee1^nwee1+M^nwee1))*M;
a(3)=kcdk1on*(1+p*M^ncdc25/(M^ncdc25+ecdc25^ncdc25))*MX;
a(4)=kdeg*(1+q*M^ndeg/(M^ndeg+edeg^ndeg))*M;
a(5)=kdeg*(1+q*M^ndeg/(M^ndeg+edeg^ndeg))*MX;
tcnt=0;
tl=zeros(stepRec,1);
Ml=zeros(stepRec,1);
MXl=zeros(stepRec,1);
TotalCyclinBl=zeros(stepRec,1);
while T<maxTime
    
    AA = sum(a);
    ran=rand;
    rr = ran*AA;
    cnt = 1;
    partsum = a(1);
    T = T + (1/AA)*log(1/ran);
    
    % select which reaction will happen
    while rr > partsum
        cnt = cnt + 1;
        partsum = partsum + a(cnt);
    end
    
    switch cnt
        case 1
            M=M+1;
            a(1)=ksy;
            a(2)=kcdk1off*(1+p*ewee1^nwee1/(ewee1^nwee1+M^nwee1))*M;
            a(3)=kcdk1on*(1+p*M^ncdc25/(M^ncdc25+ecdc25^ncdc25))*MX;
            a(4)=kdeg*(1+q*M^ndeg/(M^ndeg+edeg^ndeg))*M;
            a(5)=kdeg*(1+q*M^ndeg/(M^ndeg+edeg^ndeg))*MX;
            
        case 2
            M=M-1;
            MX=MX+1;
            a(1)=ksy;
            a(2)=kcdk1off*(1+p*ewee1^nwee1/(ewee1^nwee1+M^nwee1))*M;
            a(3)=kcdk1on*(1+p*M^ncdc25/(M^ncdc25+ecdc25^ncdc25))*MX;
            a(4)=kdeg*(1+q*M^ndeg/(M^ndeg+edeg^ndeg))*M;
            a(5)=kdeg*(1+q*M^ndeg/(M^ndeg+edeg^ndeg))*MX;
        case 3
            M=M+1;
            MX=MX-1;
            a(1)=ksy;
            a(2)=kcdk1off*(1+p*ewee1^nwee1/(ewee1^nwee1+M^nwee1))*M;
            a(3)=kcdk1on*(1+p*M^ncdc25/(M^ncdc25+ecdc25^ncdc25))*MX;
            a(4)=kdeg*(1+q*M^ndeg/(M^ndeg+edeg^ndeg))*M;
            a(5)=kdeg*(1+q*M^ndeg/(M^ndeg+edeg^ndeg))*MX;
        case 4
            M=M-1;
            a(1)=ksy;
            a(2)=kcdk1off*(1+p*ewee1^nwee1/(ewee1^nwee1+M^nwee1))*M;
            a(3)=kcdk1on*(1+p*M^ncdc25/(M^ncdc25+ecdc25^ncdc25))*MX;
            a(4)=kdeg*(1+q*M^ndeg/(M^ndeg+edeg^ndeg))*M;
            a(5)=kdeg*(1+q*M^ndeg/(M^ndeg+edeg^ndeg))*MX;
        case 5
            MX=MX-1;
            a(1)=ksy;
            a(2)=kcdk1off*(1+p*ewee1^nwee1/(ewee1^nwee1+M^nwee1))*M;
            a(3)=kcdk1on*(1+p*M^ncdc25/(M^ncdc25+ecdc25^ncdc25))*MX;
            a(4)=kdeg*(1+q*M^ndeg/(M^ndeg+edeg^ndeg))*M;
            a(5)=kdeg*(1+q*M^ndeg/(M^ndeg+edeg^ndeg))*MX;
            
    end
    
    tcnt = tcnt + 1;
    if mod(tcnt,sampRate)==0
        tl(tcnt/sampRate)=T;
        Ml(tcnt/sampRate)=M;
        MXl(tcnt/sampRate)=MX;
        TotalCyclinBl(tcnt/sampRate)=M+MX;
        
    end
    if tcnt>=stepRec*sampRate
        warning('steps number exceeds boundary')
    end
    
    
end

subplot(2,1,1)
plot(tl(1:tcnt/sampRate), TotalCyclinBl(1:tcnt/sampRate),'g');
xlabel('Time');
ylabel('Total CyclinB');
legend('Original Model')
