# Supplementary material for: A robust and tunable mitotic oscillator in artificial cells
Source: eLife. 2018 Apr 5;7:e33549. doi: 10.7554/eLife.33549 (PMC5922972; doi:10.7554/eLife.33549)
Supplement: Source code 4. [file elife-33549-code4.zip]

Archive with 6 entries (5 files):
- Figure3-source code 2/
- Figure3-source code 2/meta_supfig1ab.mat
- Figure3-source code 2/supfigs1ab.m
- Figure3-source code 2/supfigs1c.m
- Figure3-source code 2/supfigs1d.m
- Figure3-source code 2/supfigs1e.m
