# Supplementary material for: A robust and tunable mitotic oscillator in artificial cells
Source: eLife. 2018 Apr 5;7:e33549. doi: 10.7554/eLife.33549 (PMC5922972; doi:10.7554/eLife.33549)
Supplement: Source code 4. [file elife-33549-code4.zip › Figure3-source code 2/supfigs1ab.m]

load('meta_supfig1ab.mat')
m=[];%correlation array
n=[];%1st and last period array
for j=[4,5]%experiment to be calculated
    tt2=t2(t2.exp==j,:);
    idx=unique(tt2.iid);
    for i=1:length(idx)
        x1=tt2.period(tt2.iid==idx(i));      
        y1=tt2.cidx(tt2.iid==idx(i));
        if length(x1)>=2
            n=[n;[x1(1),x1(end)]];
            m=[m;[corr(x1,y1,'type','pearson'),j]];
        end
        
    end
end
figure(1)
scatter(n(:,1)*8+8*rand(size(n(:,1)))-4,n(:,2)*8+8*rand(size(n(:,1)))-4)
%8 min per frame, change if different setups
hold on
plot([50,400],[50,400])
xlim([50 400])
ylim([50 400])
xlabel('Period of first cycle')
ylabel('Period of last cycle')
figure(2)
histogram(m(m(:,2)<6,1),15,'Normalization','probability')
hold on
histogram(m(m(:,2)==7,1),15,'Normalization','probability')
hold on
histogram(m(m(:,2)>7,1),15,'Normalization','probability')
xlim([-1,1])
xlabel('Pearson Correlation')
ylabel('Probability')
