# Supplementary material for: A robust and tunable mitotic oscillator in artificial cells
Source: eLife. 2018 Apr 5;7:e33549. doi: 10.7554/eLife.33549 (PMC5922972; doi:10.7554/eLife.33549)
Supplement: Source code 4. [file elife-33549-code4.zip › Figure3-source code 2/supfigs1d.m]

%This script calculate effect of R and cyclinB synth/deg rate on
%oscillation amplitude and baseline

clear
%matrix to store results
resultSynth=[];
resultDeg=[];


co=1;%counter for simulation
V=1;%(pl)

%initial condition
M=60*600*V;%binded cyclinB, numer of molecules
MX=0;%unbound cyclinB

sampRate=100;%sampling rate
stepRec=1e7;%preallocated space for time series
maxTime=20000;%maximum simulation time

%general parameters
p=5;
q=4;
ncdc25=11;
nwee1=3.5;
ndeg=17;


%parameters scales for volume or time
kcdk1on=0.16/60;
kcdk1off=0.08/60;
ecdc25=30*V*600;
ewee1=35*V*600;
edeg=32*V*600;

%range for searching parameters
rRange=0.9:0.04:1.3;
synthRange=0.91:0.04:1.27;
degRange=0.80:0.03:1.07;

repliNum=1;
%calculate effect of synthesis rate
for i=1:repliNum
    for r=rRange
        for synth=synthRange
            T=0;%s
            ksy=1*10*V*synth;
            kdeg=0.01/60;

            %initial reaction rate
            a(1)=ksy;
            a(2)=sqrt(r)*kcdk1off*(1+p*ewee1^nwee1/(ewee1^nwee1+M^nwee1))*M;
            a(3)=1/sqrt(r) * kcdk1on*(1+p*M^ncdc25/(M^ncdc25+ecdc25^ncdc25))*MX;
            a(4)=kdeg*(1+q*M^ndeg/(M^ndeg+edeg^ndeg))*M;
            a(5)=kdeg*(1+q*M^ndeg/(M^ndeg+edeg^ndeg))*MX;
            tcnt=0;%simulation step counter
            %for reaction rate
            tl=zeros(stepRec,1);
            Ml=zeros(stepRec,1);
            MXl=zeros(stepRec,1);
            TotalCyclinBl=zeros(stepRec,1);
            while T<maxTime
                
                AA = sum(a);
                ran=rand;
                rr = ran*AA;
                cnt = 1;
                partsum = a(1);
                T = T + (1/AA)*log(1/ran);
                
                % select which reaction will happen
                while rr > partsum
                    cnt = cnt + 1;
                    partsum = partsum + a(cnt);
                end
                
                switch cnt
                    case 1
                        M=M+1;
                        a(1)=ksy;
                        a(2)=sqrt(r)*kcdk1off*(1+p*ewee1^nwee1/(ewee1^nwee1+M^nwee1))*M;
                        a(3)=1/sqrt(r) * kcdk1on*(1+p*M^ncdc25/(M^ncdc25+ecdc25^ncdc25))*MX;
                        a(4)=kdeg*(1+q*M^ndeg/(M^ndeg+edeg^ndeg))*M;
                        a(5)=kdeg*(1+q*M^ndeg/(M^ndeg+edeg^ndeg))*MX;
                        
                    case 2
                        M=M-1;
                        MX=MX+1;
                        a(1)=ksy;
                        a(2)=sqrt(r)*kcdk1off*(1+p*ewee1^nwee1/(ewee1^nwee1+M^nwee1))*M;
                        a(3)=1/sqrt(r) * kcdk1on*(1+p*M^ncdc25/(M^ncdc25+ecdc25^ncdc25))*MX;
                        a(4)=kdeg*(1+q*M^ndeg/(M^ndeg+edeg^ndeg))*M;
                        a(5)=kdeg*(1+q*M^ndeg/(M^ndeg+edeg^ndeg))*MX;
                    case 3
                        M=M+1;
                        MX=MX-1;
                        a(1)=ksy;
                        a(2)=sqrt(r)*kcdk1off*(1+p*ewee1^nwee1/(ewee1^nwee1+M^nwee1))*M;
                        a(3)=1/sqrt(r) * kcdk1on*(1+p*M^ncdc25/(M^ncdc25+ecdc25^ncdc25))*MX;
                        a(4)=kdeg*(1+q*M^ndeg/(M^ndeg+edeg^ndeg))*M;
                        a(5)=kdeg*(1+q*M^ndeg/(M^ndeg+edeg^ndeg))*MX;
                    case 4
                        M=M-1;
                        a(1)=ksy;
                        a(2)=sqrt(r)*kcdk1off*(1+p*ewee1^nwee1/(ewee1^nwee1+M^nwee1))*M;
                        a(3)=1/sqrt(r) * kcdk1on*(1+p*M^ncdc25/(M^ncdc25+ecdc25^ncdc25))*MX;
                        a(4)=kdeg*(1+q*M^ndeg/(M^ndeg+edeg^ndeg))*M;
                        a(5)=kdeg*(1+q*M^ndeg/(M^ndeg+edeg^ndeg))*MX;
                    case 5
                        MX=MX-1;
                        a(1)=ksy;
                        a(2)=sqrt(r)*kcdk1off*(1+p*ewee1^nwee1/(ewee1^nwee1+M^nwee1))*M;
                        a(3)=1/sqrt(r) * kcdk1on*(1+p*M^ncdc25/(M^ncdc25+ecdc25^ncdc25))*MX;
                        a(4)=kdeg*(1+q*M^ndeg/(M^ndeg+edeg^ndeg))*M;
                        a(5)=kdeg*(1+q*M^ndeg/(M^ndeg+edeg^ndeg))*MX;
                        
                end
                
                tcnt = tcnt + 1;
                if mod(tcnt,sampRate)==0
                    tl(tcnt/sampRate)=T;
                    Ml(tcnt/sampRate)=M;
                    MXl(tcnt/sampRate)=MX;
                    TotalCyclinBl(tcnt/sampRate)=M+MX;
                    
                end
                if tcnt>=stepRec*sampRate
                    warning('steps number exceeds boundary')
                end
                
                
            end
            resultSynth(co,:)=[max(TotalCyclinBl(1:tcnt/sampRate)),min(TotalCyclinBl(1:tcnt/sampRate)),r,synth,i];
            co=co+1;
        end
    end
end

%calculate effects of degradation rate
co=1;
for i=1:repliNum
    for r=rRange
        for deg=degRange
            ksy=1*10*V;
            kdeg=0.01/60*deg;
            T=0;%s
            
            a(1)=ksy;
            a(2)=sqrt(r)*kcdk1off*(1+p*ewee1^nwee1/(ewee1^nwee1+M^nwee1))*M;
            a(3)=1/sqrt(r) * kcdk1on*(1+p*M^ncdc25/(M^ncdc25+ecdc25^ncdc25))*MX;
            a(4)=kdeg*(1+q*M^ndeg/(M^ndeg+edeg^ndeg))*M;
            a(5)=kdeg*(1+q*M^ndeg/(M^ndeg+edeg^ndeg))*MX;
            
            tcnt=0;
            tl=zeros(stepRec,1);
            Ml=zeros(stepRec,1);
            MXl=zeros(stepRec,1);
            TotalCyclinBl=zeros(stepRec,1);
            
            while T<maxTime
                
                AA = sum(a);
                ran=rand;
                rr = ran*AA;
                cnt = 1;
                partsum = a(1);
                T = T + (1/AA)*log(1/ran);
                
                % select which reaction will happen
                while rr > partsum
                    cnt = cnt + 1;
                    partsum = partsum + a(cnt);
                end
                
                switch cnt
                    case 1
                        M=M+1;
                        a(1)=ksy;
                        a(2)=sqrt(r)*kcdk1off*(1+p*ewee1^nwee1/(ewee1^nwee1+M^nwee1))*M;
                        a(3)=1/sqrt(r) * kcdk1on*(1+p*M^ncdc25/(M^ncdc25+ecdc25^ncdc25))*MX;
                        a(4)=kdeg*(1+q*M^ndeg/(M^ndeg+edeg^ndeg))*M;
                        a(5)=kdeg*(1+q*M^ndeg/(M^ndeg+edeg^ndeg))*MX;
                        
                    case 2
                        M=M-1;
                        MX=MX+1;
                        a(1)=ksy;
                        a(2)=sqrt(r)*kcdk1off*(1+p*ewee1^nwee1/(ewee1^nwee1+M^nwee1))*M;
                        a(3)=1/sqrt(r) * kcdk1on*(1+p*M^ncdc25/(M^ncdc25+ecdc25^ncdc25))*MX;
                        a(4)=kdeg*(1+q*M^ndeg/(M^ndeg+edeg^ndeg))*M;
                        a(5)=kdeg*(1+q*M^ndeg/(M^ndeg+edeg^ndeg))*MX;
                    case 3
                        M=M+1;
                        MX=MX-1;
                        a(1)=ksy;
                        a(2)=sqrt(r)*kcdk1off*(1+p*ewee1^nwee1/(ewee1^nwee1+M^nwee1))*M;
                        a(3)=1/sqrt(r) * kcdk1on*(1+p*M^ncdc25/(M^ncdc25+ecdc25^ncdc25))*MX;
                        a(4)=kdeg*(1+q*M^ndeg/(M^ndeg+edeg^ndeg))*M;
                        a(5)=kdeg*(1+q*M^ndeg/(M^ndeg+edeg^ndeg))*MX;
                    case 4
                        M=M-1;
                        a(1)=ksy;
                        a(2)=sqrt(r)*kcdk1off*(1+p*ewee1^nwee1/(ewee1^nwee1+M^nwee1))*M;
                        a(3)=1/sqrt(r) * kcdk1on*(1+p*M^ncdc25/(M^ncdc25+ecdc25^ncdc25))*MX;
                        a(4)=kdeg*(1+q*M^ndeg/(M^ndeg+edeg^ndeg))*M;
                        a(5)=kdeg*(1+q*M^ndeg/(M^ndeg+edeg^ndeg))*MX;
                    case 5
                        MX=MX-1;
                        a(1)=ksy;
                        a(2)=sqrt(r)*kcdk1off*(1+p*ewee1^nwee1/(ewee1^nwee1+M^nwee1))*M;
                        a(3)=1/sqrt(r) * kcdk1on*(1+p*M^ncdc25/(M^ncdc25+ecdc25^ncdc25))*MX;
                        a(4)=kdeg*(1+q*M^ndeg/(M^ndeg+edeg^ndeg))*M;
                        a(5)=kdeg*(1+q*M^ndeg/(M^ndeg+edeg^ndeg))*MX;
                        
                end
                
                tcnt = tcnt + 1;
                if mod(tcnt,sampRate)==0
                    tl(tcnt/sampRate)=T;
                    Ml(tcnt/sampRate)=M;
                    MXl(tcnt/sampRate)=MX;
                    TotalCyclinBl(tcnt/sampRate)=M+MX;
                    
                end
                if tcnt>=stepRec*sampRate
                    warning('steps number exceeds boundary')
                end
                
            end
            TotalCyclinBl=TotalCyclinBl(tcnt/sampRate/2:tcnt/sampRate);
            resultDeg(co,:)=[max(TotalCyclinBl),min(TotalCyclinBl),r,deg,i];
            co=co+1;
        end
    end
end
%change replication label to group label
resultDeg(:,end)=repmat((1:length(rRange)*length(degRange))',[repliNum,1]);
resultSynth(:,end)=repmat((1:length(rRange)*length(synthRange))',[repliNum,1]);

figure(1)
subplot(2,2,1)
imagesc(rRange,degRange,reshape(grpstats(resultDeg(:,2),resultDeg(:,end),'median'),...
    length(degRange),length(rRange)));
xlabel('r')
ylabel('Degradation Rate')
title('Baseline')
colorbar

subplot(2,2,2)
imagesc(rRange,degRange,reshape(grpstats(resultDeg(:,1)-resultDeg(:,2),resultDeg(:,end),'median'),...
    length(degRange),length(rRange)));
xlabel('r')
ylabel('Degradation Rate')
title('Amplitude')
colorbar

subplot(2,2,3)
imagesc(rRange,synthRange,reshape(grpstats(resultSynth(:,2),resultSynth(:,end),'median'),...
    length(synthRange),length(rRange)));
xlabel('r')
ylabel('Synthesis Rate')
title('Baseline')
colorbar

subplot(2,2,4)
imagesc(rRange,synthRange,reshape(grpstats(resultSynth(:,1)-resultSynth(:,2),resultSynth(:,end),'median'),...
    length(synthRange),length(rRange)));
xlabel('r')
ylabel('Synthesis Rate')
title('Amplitude')
colorbar


% hold on;
% plot(tl(1:tcnt/sampRate), rl(1:tcnt/sampRate),'b');
%
% plot(tl(1:tcnt/sampRate), MXl(1:tcnt/sampRate));
%
% [pks,locs] = findpeaks(SmoothBl);
% locs
%
%
%
% xlabel('Time');
% ylabel('Total CyclinB');
% hold on;
% plot(tl(1:tcnt/sampRate), Ml(1:tcnt/sampRate)+ MXl(1:tcnt/sampRate),'b');
% plot(tl(1:tcnt/sampRate), Ml(1:tcnt/sampRate));
%
