# Supplementary material for: A robust and tunable mitotic oscillator in artificial cells
Source: eLife. 2018 Apr 5;7:e33549. doi: 10.7554/eLife.33549 (PMC5922972; doi:10.7554/eLife.33549)
Supplement: Source code 4. [file elife-33549-code4.zip › Figure3-source code 2/supfigs1e.m]

% This script plot relationship between droplet area and oscillation number 
% and period

clear;
N=200;% number of samples per experiment
maxVi=4;% number of droplet size


ksybegin=1;% initial cyclinB synthesis rate

%parameters for functions
p=5;
q=4;
ncdc25=11;
nwee1=3.5;
ndeg=17;
cycBpart=0.1;%cyclinB mRNA translation unit


averageTt=zeros(maxVi*N,3);%store the average period
stdTt=zeros(maxVi*N,3);% store std of period
peaks=cell(maxVi*N,1);%store peak positions
numpeaks=zeros(maxVi*N,3);%store number of peaks
PPinit=0.8;%initial ATP percentage
for ii=0:N*maxVi-1  
    Vi=mod(ii,maxVi)+1;
    Vj=floor(ii/maxVi)+1;
    
    PPdeg=0.8; %initial degradation rate
    V=0.001*Vi; %from diameter to area
    T=0;%s
    M=poissrnd(60*600*V);MX=poissrnd(0*600*V); 
    PP=PPinit;%initial ATP concentration
    sampRate=100;%sampling rate
    stepRec=1e7;%preallocated array
    maxTime=floor(80000/(PPdeg))-1000;
    reactionTime=100000;%ATP degradation time
    %maximum simulation time, bound to ATP positive
    
    %parameters normalized to volume and time
    ksy=poissrnd(ksybegin*10*V/cycBpart);
    kdeg=0.01/60;
    kcdk1on=0.16/60;
    kcdk1off=0.08/60;
    
    ecdc25=poissrnd(30*V*600);
    ewee1=poissrnd(35*V*600);
    edeg=poissrnd(32*V*600);
    
    %precalculate ratios
    ratiocdk=M/(M+MX);
    ratiowee1=1-(-0.931*ratiocdk+0.13-sqrt((0.931*ratiocdk-0.13)^2-1.596*ratiocdk*(0.1-1.33*ratiocdk)))/(-2.66*ratiocdk+0.2);
    ratiocdc25=(7.2*ratiocdk-1.1+sqrt(77.44*ratiocdk^2-19.04*ratiocdk+1.21))/(16*ratiocdk-2);
    ratioplx=(6.435*ratiocdk-0.879+sqrt(43.099*ratiocdk^2-11.535*ratiocdk+0.772))/(13*ratiocdk-1.74);
    
    a=zeros(1,5);
    b=zeros(1,4);
    %initial conditions
    a(1)=ksy;  
    b(2)=kcdk1off*(1+p*(ewee1)^nwee1/((ewee1)^nwee1+M^nwee1));
    a(2)=1*b(2)*((1-PP)/(ratiowee1+(1-2*ratiowee1)*PP))*M*2*PP;  
    b(3)=kcdk1on*(1+p*M^ncdc25/(M^ncdc25+(ecdc25)^ncdc25));
    a(3)=1/1 * b(3)*(PP/(1-ratiocdc25+(2*ratiocdc25-1)*PP))*MX;  
    b(4)=kdeg*(1+q*M^ndeg/(M^ndeg+(edeg)^ndeg));
    a(4)=b(4)*M;
    a(5)=b(4)*MX;
    
    
    tcnt=0;
    %preallocate arrays to store results
    tl=zeros(stepRec,1);
    Ml=zeros(stepRec,1);
    MXl=zeros(stepRec,1);
    TotalCyclinBl=zeros(stepRec,1);
    Tt=zeros(1,50);%store period for each cycle   
    
    %start simulation
    while T<maxTime
        flag=0;
        AA = sum(a);
        ran=rand;
        rr = ran*AA;
        cnt = 1;
        partsum = a(1);
        T = T + (1/AA)*log(1/ran);
        ksy=(ksybegin-0.1*(T/reactionTime)^1)*10*V; %mRNA degradation
        PP=PPinit-PPdeg*(T/reactionTime); %energy consumption
        % select which reaction will happen
        while rr > partsum
            cnt = cnt + 1;
            partsum = partsum + a(cnt);
        end
        
        
        
        switch cnt
            case 1
                M=M+1;
                ratiocdk=M/(M+MX);
                ratiowee1=1-(-0.931*ratiocdk+0.13-sqrt((0.931*ratiocdk-0.13)^2-1.596*ratiocdk*(0.1-1.33*ratiocdk)))/(-2.66*ratiocdk+0.2);
                ratiocdc25=(7.2*ratiocdk-1.1+sqrt(77.44*ratiocdk^2-19.04*ratiocdk+1.21))/(16*ratiocdk-2);
                ratioplx=(6.435*ratiocdk-0.879+sqrt(43.099*ratiocdk^2-11.535*ratiocdk+0.772))/(13*ratiocdk-1.74);
                a(1)=ksy;                
                b(2)=kcdk1off*(1+p*(ewee1)^nwee1/((ewee1)^nwee1+M^nwee1));
                a(2)=1*b(2)*((1-PP)/(ratiowee1+(1-2*ratiowee1)*PP))*M*2*PP;               
                b(3)=kcdk1on*(1+p*M^ncdc25/(M^ncdc25+(ecdc25)^ncdc25));
                a(3)=1/1 * b(3)*(PP/(1-ratiocdc25+(2*ratiocdc25-1)*PP))*MX;               
                b(4)=kdeg*(1+q*M^ndeg/(M^ndeg+(edeg)^ndeg));
                a(4)=b(4)*M;
                a(5)=b(4)*MX;
                
                
            case 2
                
                M=M-1;
                MX=MX+1;               
                ratiocdk=M/(M+MX);
                ratiowee1=1-(-0.931*ratiocdk+0.13-sqrt((0.931*ratiocdk-0.13)^2-1.596*ratiocdk*(0.1-1.33*ratiocdk)))/(-2.66*ratiocdk+0.2);
                ratiocdc25=(7.2*ratiocdk-1.1+sqrt(77.44*ratiocdk^2-19.04*ratiocdk+1.21))/(16*ratiocdk-2);
                ratioplx=(6.435*ratiocdk-0.879+sqrt(43.099*ratiocdk^2-11.535*ratiocdk+0.772))/(13*ratiocdk-1.74);
                a(1)=ksy;              
                b(2)=kcdk1off*(1+p*(ewee1)^nwee1/((ewee1)^nwee1+M^nwee1));
                a(2)=1*b(2)*((1-PP)/(ratiowee1+(1-2*ratiowee1)*PP))*M*2*PP;            
                b(3)=kcdk1on*(1+p*M^ncdc25/(M^ncdc25+(ecdc25)^ncdc25));
                a(3)=1/1 * b(3)*(PP/(1-ratiocdc25+(2*ratiocdc25-1)*PP))*MX;             
                b(4)=kdeg*(1+q*M^ndeg/(M^ndeg+(edeg)^ndeg));
                a(4)=b(4)*M;
                a(5)=b(4)*MX;
                
                
                
            case 3
                M=M+1;
                MX=MX-1;              
                ratiocdk=M/(M+MX);
                ratiowee1=1-(-0.931*ratiocdk+0.13-sqrt((0.931*ratiocdk-0.13)^2-1.596*ratiocdk*(0.1-1.33*ratiocdk)))/(-2.66*ratiocdk+0.2);
                ratiocdc25=(7.2*ratiocdk-1.1+sqrt(77.44*ratiocdk^2-19.04*ratiocdk+1.21))/(16*ratiocdk-2);
                ratioplx=(6.435*ratiocdk-0.879+sqrt(43.099*ratiocdk^2-11.535*ratiocdk+0.772))/(13*ratiocdk-1.74);
                a(1)=ksy;             
                b(2)=kcdk1off*(1+p*(ewee1)^nwee1/((ewee1)^nwee1+M^nwee1));
                a(2)=1*b(2)*((1-PP)/(ratiowee1+(1-2*ratiowee1)*PP))*M*2*PP;             
                b(3)=kcdk1on*(1+p*M^ncdc25/(M^ncdc25+(ecdc25)^ncdc25));
                a(3)=1/1 * b(3)*(PP/(1-ratiocdc25+(2*ratiocdc25-1)*PP))*MX;             
                b(4)=kdeg*(1+q*M^ndeg/(M^ndeg+(edeg)^ndeg));
                a(4)=b(4)*M;
                a(5)=b(4)*MX;
                
            case 4
                M=M-1;
                ratiocdk=M/(M+MX);
                ratiowee1=1-(-0.931*ratiocdk+0.13-sqrt((0.931*ratiocdk-0.13)^2-1.596*ratiocdk*(0.1-1.33*ratiocdk)))/(-2.66*ratiocdk+0.2);
                ratiocdc25=(7.2*ratiocdk-1.1+sqrt(77.44*ratiocdk^2-19.04*ratiocdk+1.21))/(16*ratiocdk-2);
                ratioplx=(6.435*ratiocdk-0.879+sqrt(43.099*ratiocdk^2-11.535*ratiocdk+0.772))/(13*ratiocdk-1.74);
                a(1)=ksy;              
                b(2)=kcdk1off*(1+p*(ewee1)^nwee1/((ewee1)^nwee1+M^nwee1));
                a(2)=1*b(2)*((1-PP)/(ratiowee1+(1-2*ratiowee1)*PP))*M*2*PP;             
                b(3)=kcdk1on*(1+p*M^ncdc25/(M^ncdc25+(ecdc25)^ncdc25));
                a(3)=1/1 * b(3)*(PP/(1-ratiocdc25+(2*ratiocdc25-1)*PP))*MX;              
                b(4)=kdeg*(1+q*M^ndeg/(M^ndeg+(edeg)^ndeg));
                a(4)=b(4)*M;
                a(5)=b(4)*MX;
                
            case 5
                MX=MX-1;
                ratiocdk=M/(M+MX);
                ratiowee1=1-(-0.931*ratiocdk+0.13-sqrt((0.931*ratiocdk-0.13)^2-1.596*ratiocdk*(0.1-1.33*ratiocdk)))/(-2.66*ratiocdk+0.2);
                ratiocdc25=(7.2*ratiocdk-1.1+sqrt(77.44*ratiocdk^2-19.04*ratiocdk+1.21))/(16*ratiocdk-2);
                ratioplx=(6.435*ratiocdk-0.879+sqrt(43.099*ratiocdk^2-11.535*ratiocdk+0.772))/(13*ratiocdk-1.74);
                a(1)=ksy;               
                b(2)=kcdk1off*(1+p*(ewee1)^nwee1/((ewee1)^nwee1+M^nwee1));
                a(2)=1*b(2)*((1-PP)/(ratiowee1+(1-2*ratiowee1)*PP))*M*2*PP;              
                b(3)=kcdk1on*(1+p*M^ncdc25/(M^ncdc25+(ecdc25)^ncdc25));
                a(3)=1/1 * b(3)*(PP/(1-ratiocdc25+(2*ratiocdc25-1)*PP))*MX;                
                b(4)=kdeg*(1+q*M^ndeg/(M^ndeg+(edeg)^ndeg));
                a(4)=b(4)*M;
                a(5)=b(4)*MX;
                
        end
                
        tcnt = tcnt + 1;
        if mod(tcnt,sampRate)==0
            tl(tcnt/sampRate)=T;
            Ml(tcnt/sampRate)=M;
            MXl(tcnt/sampRate)=MX;
            TotalCyclinBl(tcnt/sampRate)= M+MX;      
        end
        if tcnt>=stepRec*sampRate
            warning('steps number exceeds boundary')
        end
        
    end
    %smooth time series
    TotalCyclinBl=smooth(TotalCyclinBl(TotalCyclinBl~=0),10,'moving');
    peakrange=0.1*range(TotalCyclinBl);%define threshold for peak detection
    [pksnew,locsnew,widthnew,heightnew]=findpeaks(TotalCyclinBl,'MinPeakProminence',peakrange);
    for i=2:length(locsnew)-1
        Tt(i-1)=tl(locsnew(i+1))-tl(locsnew(i));
    end
    Tt=Tt(Tt~=0);
    numpeaks(ii+1,:)=[length(locsnew),Vi,Vj];
    averageTt(ii+1,:)=[mean(Tt),Vi,Vj];
    stdTt(ii+1,:)=[std(Tt),Vi,Vj];
    peaks{ii+1}=[Tt,Vi,Vj];
    disp(ii)
end

figure
subplot(1,2,1)
boxplot(numpeaks(:,1),numpeaks(:,2))
xlabel('Relative Diameter')
ylabel('Number of Oscillations')

subplot(1,2,2)
boxplot(averageTt(:,1),averageTt(:,2))
xlabel('Relative Diameter')
ylabel('Period')
